# Supplementary material for: Development of an enzyme immunoassay for detection of antibodies against Coccidioides in dogs and other mammalian species
Source: PLoS One. 2017 Apr 5;12(4):e0175081. doi: 10.1371/journal.pone.0175081 (PMC5381914; doi:10.1371/journal.pone.0175081)
Supplement: S1 Data — (XLSX) [file pone.0175081.s001.xlsx]

## Sheet: raw data
	Healthy	Healthy	Healthy	Healthy	Healthy	Healthy	Healthy	Healthy	Healthy	Healthy	Healthy	Healthy	Healthy	Healthy	Healthy	Healthy	Healthy	Healthy	Healthy	Healthy	Healthy	Healthy	Healthy	Healthy	Healthy	Healthy	Healthy	Healthy	Healthy	Healthy	Healthy	Healthy	Healthy	Healthy	Healthy	Healthy	Healthy	Infected	Infected	Infected	Infected	Infected	Infected	Infected	Infected	Infected	Infected	Infected	Infected
Mouse	0.319672	0.00819672	0	0.00819672	0.62	0.59																																7.55738	2.52459	6.18033	5.39344	0.0409836	2.82787
Dog	0.261905	0.261905	0.761905	1.17857	0.89881	0.505952	0.904494	0.303371	0.286517	0.398876	0.595506	0.174157	0.280899	1.23595	0.662921	1.33146	0.668539	0.58427	0.58427	0.404494	0.674157	0.539326	0.370787	0.713483	0.404494													2.76786	2.83929	3.68452	0.654762	2.67857	1.33929	4.8869	12.7143	3.94643	0.375	2.67857	2.82143
Human	0.21	0	0.8																																			3.65	2.14	1.1	1.89
[truncated: 62 more columns]

## Sheet: for SAS
Species	Infected	EIA
mouse	0	0.319672
mouse	0	0.00819672
mouse	0	0
mouse	0	0.00819672
mouse	0	0.62
mouse	0	0.59
mouse	1	7.55738
mouse	1	2.52459
mouse	1	6.18033
mouse	1	5.39344
mouse	1	0.0409836
mouse	1	2.82787
dog	0	0.261905
dog	0	0.261905
dog	0	0.761905
dog	0	1.17857
dog	0	0.89881
dog	0	0.505952
dog	0	0.904494
dog	0	0.303371
dog	0	0.286517
dog	0	0.398876
dog	0	0.595506
dog	0	0.174157
dog	0	0.280899
dog	0	1.23595
dog	0	0.662921
dog	0	1.33146
dog	0	0.668539
dog	0	0.58427
dog	0	0.58427
dog	0	0.404494
dog	0	0.674157
dog	0	0.539326
dog	0	0.370787
dog	0	0.713483
dog	0	0.404494
dog	1	2.76786
dog	1	2.83929
dog	1	3.68452
dog	1	0.654762
dog	1	2.67857
dog	1	1.33929
dog	1	4.8869
dog	1	12.7143
dog	1	3.94643
dog	1	0.375
dog	1	2.67857
dog	1	2.82143
dog	1	3.21429
dog	1	9.85119
dog	1	12.7619
dog	1	1.79167
dog	1	19.8393
dog	1	16.3988
dog	1	3.16667
dog	1	1.91071
dog	1	10.5556
dog	1	9.01852
dog	1	2.9037
dog	1	15.3407
dog	1	12.1077
dog	1	2.11795
dog	1	13.5478
dog	1	16.4382
dog	1	16.7697
dog	1	10.4888
dog	1	9.30899
dog	1	7.18539
dog	1	6.74719
dog	1	5.30337
dog	1	13.7191
dog	1	14.2022
dog	1	14.8539
human	0	0.21
human	0	0
human	0	0.8
human	1	3.65
human	1	2.14
human	1	1.1
human	1	1.89
