# Supplementary material for: Development of an enzyme immunoassay for detection of antibodies against Coccidioides in dogs and other mammalian species
Source: PLoS One. 2017 Apr 5;12(4):e0175081. doi: 10.1371/journal.pone.0175081 (PMC5381914; doi:10.1371/journal.pone.0175081)
Supplement: S2 Data — (XLSX) [file pone.0175081.s002.xlsx]

## Sheet: Sheet1
Sera from dogs with confirmed coccidioidomycosis (positive controls)
Sample	EIA units
3000144237	2.76786
3000144238	2.83929
3000144240	3.68452
3000144241	0.654762
3000144244	2.67857
3000144245	1.33929
3000144246	4.8869
3000144247	12.7143
3000144248	3.94643
3000144249	0.375
3000144250	2.67857
3000144252	2.82143
3000144253	3.21429
3000144255	9.85119
3000144256	12.7619
3000144257	1.79167
3000144258	19.8393
3000144259	16.3988
3000144260	3.16667
3000144261	1.91071
3000144667	10.5556
3000144668	9.01852
3000144669	2.9037
3000144670	15.3407
3000144262	12.1077
3000144263	2.11795
3000145088	13.5478
3000145312	16.4382
3000145313	16.7697
3000145314	10.4888
3000145315	9.30899
3000145320	7.18539
3000145321	6.74719
3000145322	5.30337
3000145323	13.7191
3000145324	14.2022
3000145325	14.8539

## Sheet: Sheet2
Sera from healthy dogs (negative controls)
Sample	EIA units
3000144239	0.261905
3000144242	0.761905
3000144243	1.17857
3000144251	0.89881
3000144254	0.505952
3000145328	0.904494
3000145329	0.303371
3000145330	0.286517
3000145331	0.398876
3000145332	0.101124
3000145333	0.595506
3000145334	0.174157
3000145335	0.280899
3000145336	1.23596
3000145337	0.662921
3000145338	1.33146
3000145339	0.668539
3000145340	0.58427
3000145341	0.58427
3000145342	0.404494
3000145343	0.674157
3000145344	0.539326
3000145345	0.370787
3000145346	0.713483
3000145347	0.404494
