# Supplementary material for: Development of an enzyme immunoassay for detection of antibodies against Coccidioides in dogs and other mammalian species
Source: PLoS One. 2017 Apr 5;12(4):e0175081. doi: 10.1371/journal.pone.0175081 (PMC5381914; doi:10.1371/journal.pone.0175081)
Supplement: S4 Data — (XLSX) [file pone.0175081.s004.xlsx]

## Sheet: Sheet1
EIA results for non-endemic controls
CSID	EIA unit	Result	State
3000145611	0.00719424	Neg	MD
3000145513	0.00884956	Neg	MD
3000145575	0.0132159	Neg	CT
3000146290	0.0322581	Neg	MS
3000145598	0.0352423	Neg	NC
3000145515	0.0353982	Neg	VA
3000145612	0.0467626	Neg	NC
3000145613	0.0755396	Neg	NC
3000145572	0.0792952	Neg	FL
3000146231	0.0804598	Neg	PA
3000145610	0.0863309	Neg	NY
3000146569	0.0866142	Neg	FL
3000145573	0.092511	Neg	FL
3000145608	0.100719	Neg	NC
3000145601	0.101322	Neg	PA
3000145477	0.106061	Neg	OH
3000145549	0.118943	Neg	GA
3000145485	0.121212	Neg	TN
3000145524	0.123894	Neg	VA
3000145531	0.123894	Neg	VA
3000145570	0.127753	Neg	FL
3000146464	0.137795	Neg	MI
3000146003	0.141079	Neg	OK
3000145441	0.146465	Neg	SC
3000146510	0.148014	Neg	MO
3000145595	0.14978	Neg	FL
3000145416	0.157191	Neg	NC
3000145591	0.162996	Neg	NY
3000146389	0.167421	Neg	GA
3000145557	0.176211	Neg	MS
3000146497	0.176895	Neg	NY
3000146509	0.180505	Neg	MO
3000145560	0.180617	Neg	NC
3000146236	0.184332	Neg	GA
3000146020	0.186722	Neg	NY
3000145443	0.186869	Neg	NC
3000146235	0.18894	Neg	NY
3000146428	0.199095	Neg	NY
3000146439	0.199095	Neg	VT
3000145423	0.20202	Neg	FL
3000145469	0.20202	Neg	NJ
3000146516	0.202166	Neg	CT
3000145587	0.202643	Neg	VA
3000146447	0.208145	Neg	MS
3000146537	0.209386	Neg	NY
3000145577	0.211454	Neg	MD
3000145535	0.211454	Neg	NC
3000145532	0.212389	Neg	GA
3000146059	0.212598	Neg	IA
3000146325	0.214559	Neg	WI
3000146375	0.218391	Neg	FL
3000146222	0.218391	Neg	OK
3000146021	0.219917	Neg	NJ
3000145597	0.220264	Neg	AR
3000146283	0.221198	Neg	KY
3000145512	0.221239	Neg	GA
3000146505	0.223827	Neg	WI
3000146482	0.227437	Neg	LA
3000145511	0.230088	Neg	LA
3000145501	0.232323	Neg	NC
3000145430	0.232323	Neg	VA
3000146022	0.232365	Neg	MN
3000146369	0.233716	Neg	NE
3000146456	0.235294	Neg	MI
3000145474	0.237374	Neg	MO
3000145552	0.237885	Neg	VA
3000146300	0.239819	Neg	OH
3000146362	0.241379	Neg	MN
3000145459	0.242424	Neg	CT
3000146099	0.24424	Neg	WI
3000146492	0.245487	Neg	FL
3000145593	0.246696	Neg	PA
3000146458	0.248031	Neg	VA
3000146029	0.248963	Neg	FL
3000146038	0.248963	Neg	KY
3000146367	0.249042	Neg	MD
3000146065	0.251969	Neg	OH
3000145506	0.252525	Neg	FL
3000146352	0.252874	Neg	NJ
3000146524	0.256318	Neg	VA
3000145607	0.26259	Neg	VA
3000146108	0.262673	Neg	OH
3000146553	0.26378	Neg	NC
3000146321	0.264368	Neg	TN
3000146414	0.266968	Neg	IL
3000146452	0.266968	Neg	NY
3000146273	0.267281	Neg	NY
3000145510	0.267677	Neg	VA
3000146027	0.26971	Neg	NH
3000146271	0.271889	Neg	OH
3000146371	0.272031	Neg	IL
3000145451	0.272727	Neg	NY
3000145592	0.273128	Neg	PA
3000146216	0.275862	Neg	IL
3000146422	0.276018	Neg	FL
3000146295	0.280543	Neg	FL
3000146294	0.281106	Neg	FL
3000145583	0.281938	Neg	OH
3000146015	0.282158	Neg	VA
3000145614	0.285199	Neg	NC
3000145539	0.286344	Neg	MO
3000146374	0.287356	Neg	FL
3000146095	0.290323	Neg	MD
3000146448	0.294118	Neg	FL
3000145545	0.295154	Neg	NC
3000146557	0.299213	Neg	GA
3000146056	0.299213	Neg	NJ
3000146552	0.299213	Neg	OH
3000146326	0.302682	Neg	FL
3000146348	0.302682	Neg	VA
3000145445	0.30303	Neg	FL
3000145496	0.30303	Neg	NC
3000146544	0.30315	Neg	PA
3000146548	0.30315	Neg	TN
3000146496	0.303249	Neg	NJ
3000145582	0.303965	Neg	PA
3000146098	0.304147	Neg	VA
3000145514	0.30531	Neg	NH
3000146359	0.306513	Neg	KS
3000146228	0.306513	Neg	NJ
3000146055	0.307087	Neg	KS
3000146433	0.307692	Neg	OH
3000146390	0.307692	Neg	VA
3000145449	0.308081	Neg	OH
3000145476	0.308081	Neg	TN
3000145544	0.30837	Neg	NH
3000145576	0.30837	Neg	VA
3000145594	0.30837	Neg	VA
3000146258	0.308756	Neg	VA
3000145615	0.310469	Neg	NC
3000145574	0.312775	Neg	AR
3000146082	0.313364	Neg	MD
3000146372	0.314176	Neg	GA
3000146026	0.315353	Neg	NC
3000146454	0.316742	Neg	MI
3000146282	0.317972	Neg	KY
3000145505	0.318182	Neg	NC
3000145578	0.321586	Neg	VA
3000145468	0.323232	Neg	OH
3000146357	0.32567	Neg	SC
3000145519	0.327434	Neg	GA
3000145521	0.327434	Neg	GA
3000145517	0.327434	Neg	MD
3000146179	0.327801	Neg	FL
3000145438	0.328283	Neg	FL
3000146423	0.330317	Neg	FL
3000146424	0.330317	Neg	MA
3000146209	0.33195	Neg	NY
3000145479	0.333333	Neg	NC
3000146067	0.334646	Neg	IN
3000146011	0.3361	Neg	OK
3000145427	0.338384	Neg	VA
3000146542	0.338583	Neg	WV
3000145538	0.339207	Neg	NC
3000146365	0.340996	Neg	AR
3000146507	0.34296	Neg	CT
3000146515	0.34296	Neg	DE
3000145446	0.343434	Neg	FL
3000145433	0.343434	Neg	VA
3000145564	0.343612	Neg	FL
3000146050	0.346457	Neg	SC
3000146526	0.34657	Neg	MO
3000145581	0.348018	Neg	VA
3000146453	0.348416	Neg	NY
3000145465	0.348485	Neg	MD
3000146178	0.348548	Neg	AL
3000144312	0.349265	Neg	AK
3000146292	0.35023	Neg	FL
3000146187	0.352697	Neg	FL
3000146213	0.352697	Neg	IN
3000146427	0.352941	Neg	MD
3000145498	0.353535	Neg	GA
3000146002	0.356846	Neg	OK
3000146033	0.356846	Neg	PA
3000146562	0.358268	Neg	IL
3000146215	0.360153	Neg	IL
3000146329	0.360153	Neg	MN
3000145516	0.362832	Neg	NY
3000145472	0.363636	Neg	VA
3000146266	0.364055	Neg	VA
3000146064	0.366142	Neg	NJ
3000145520	0.367257	Neg	FL
3000146313	0.367816	Neg	PA
3000146105	0.368664	Neg	VA
3000145493	0.368687	Neg	MA
3000145555	0.370044	Neg	FL
3000146044	0.370079	Neg	AR
3000146079	0.370079	Neg	MD
3000146441	0.371041	Neg	NJ
3000145588	0.374449	Neg	TN
3000146490	0.375451	Neg	IN
3000146491	0.375451	Neg	KS
3000146328	0.375479	Neg	OH
3000146289	0.37788	Neg	KY
3000146161	0.37788	Neg	NC
3000145489	0.378788	Neg	FL
3000145494	0.378788	Neg	TN
3000145585	0.378855	Neg	FL
3000145567	0.378855	Neg	MD
3000146478	0.382671	Neg	MO
3000145579	0.38326	Neg	MD
3000145475	0.383838	Neg	VA
3000146449	0.384615	Neg	KY
3000146401	0.384615	Neg	MS
3000146068	0.385827	Neg	ME
3000146192	0.385892	Neg	FL
3000146185	0.385892	Neg	MA
3000146527	0.386282	Neg	MO
3000146529	0.386282	Neg	VA
3000146293	0.387097	Neg	FL
3000146247	0.387097	Neg	KY
3000145527	0.389381	Neg	MD
3000146487	0.393502	Neg	VA
3000146541	0.393701	Neg	NY
3000145508	0.393939	Neg	MD
3000146173	0.394191	Neg	VA
3000146060	0.397638	Neg	IA
3000146203	0.39834	Neg	NY
3000146364	0.398467	Neg	IL
3000146523	0.400722	Neg	VA
3000145415	0.401338	Neg	VA
3000146465	0.401575	Neg	IL
3000146560	0.401575	Neg	MA
3000146217	0.402299	Neg	KS
3000146191	0.40249	Neg	WI
3000146442	0.402715	Neg	NJ
3000146391	0.402715	Neg	PA
3000145436	0.40404	Neg	NY
3000145419	0.404682	Neg	NC
3000146085	0.40553	Neg	GA
3000146399	0.40724	Neg	WI
3000146485	0.407942	Neg	GA
3000145499	0.409091	Neg	NC
3000146547	0.409449	Neg	VA
3000146037	0.410788	Neg	NC
3000145526	0.411504	Neg	PA
3000146416	0.411765	Neg	VA
3000145603	0.413669	Neg	MD
3000146102	0.414747	Neg	NY
3000146438	0.41629	Neg	FL
3000146435	0.41629	Neg	IN
3000145569	0.418502	Neg	NC
3000146483	0.418773	Neg	LA
3000146012	0.419087	Neg	NY
3000145488	0.419192	Neg	OH
3000146437	0.420814	Neg	IN
3000146451	0.420814	Neg	NY
3000146473	0.422383	Neg	SC
3000145537	0.422907	Neg	NC
3000146017	0.423237	Neg	FL
3000146272	0.423963	Neg	KY
3000145421	0.424242	Neg	NC
3000145437	0.424242	Neg	NC
3000145418	0.424749	Neg	NC
3000146567	0.425197	Neg	AL
3000146218	0.425287	Neg	KS
3000146318	0.425287	Neg	NY
3000146436	0.425339	Neg	IN
3000145548	0.427313	Neg	NC
3000146539	0.429134	Neg	NJ
3000145458	0.429293	Neg	PA
3000146514	0.429603	Neg	TN
3000146400	0.429864	Neg	MS
3000146302	0.429864	Neg	NC
3000145550	0.431718	Neg	FL
3000146472	0.433213	Neg	MN
3000146508	0.433213	Neg	MO
3000145503	0.434343	Neg	NC
3000146317	0.436782	Neg	VA
3000146057	0.437008	Neg	PA
3000146517	0.440433	Neg	SC
3000146349	0.440613	Neg	IL
3000146573	0.440945	Neg	FL
3000146481	0.444043	Neg	MN
3000146531	0.444043	Neg	NC
3000146545	0.444882	Neg	MO
3000146202	0.448133	Neg	MN
3000146200	0.448133	Neg	WI
3000145605	0.44964	Neg	DC
3000146386	0.452489	Neg	MI
3000145456	0.454545	Neg	VA
3000146489	0.454874	Neg	FL
3000146530	0.454874	Neg	VA
3000146409	0.457014	Neg	SC
3000145462	0.459596	Neg	NC
3000146360	0.45977	Neg	IL
3000146540	0.46063	Neg	OK
3000146304	0.461538	Neg	FL
3000146408	0.461538	Neg	VA
3000146533	0.462094	Neg	NJ
3000146062	0.464567	Neg	PA
3000146446	0.466063	Neg	NY
3000146366	0.467433	Neg	OK
3000145417	0.468227	Neg	NC
3000146543	0.468504	Neg	MD
3000146528	0.469314	Neg	VA
3000146288	0.470046	Neg	VA
3000146296	0.470588	Neg	FL
3000146413	0.470588	Neg	MN
3000145609	0.471223	Neg	VA
3000145554	0.471366	Neg	FL
3000145584	0.471366	Neg	MD
3000146061	0.472441	Neg	OH
3000145442	0.474747	Neg	NC
3000145482	0.474747	Neg	NC
3000145602	0.47482	Neg	FL
3000146221	0.475096	Neg	OK
3000146199	0.477178	Neg	IN
3000146093	0.479263	Neg	FL
3000146240	0.479263	Neg	VA
3000145422	0.479798	Neg	FL
3000146486	0.480144	Neg	NC
3000145542	0.480176	Neg	FL
3000145541	0.480176	Neg	OH
3000146046	0.480315	Neg	NH
3000146262	0.483871	Neg	MO
3000146376	0.484163	Neg	NC
3000146052	0.484252	Neg	NY
3000145559	0.484581	Neg	CT
3000145589	0.484581	Neg	NC
3000146194	0.485477	Neg	MO
3000145530	0.486726	Neg	DC
3000146503	0.487365	Neg	GA
3000146162	0.488479	Neg	OH
3000146284	0.488479	Neg	VA
3000146165	0.489627	Neg	FL
3000145497	0.489899	Neg	GA
3000145425	0.489899	Neg	SC
3000146277	0.493088	Neg	GA
3000146250	0.493088	Neg	MS
3000146476	0.494585	Neg	MA
3000145434	0.494949	Neg	NC
3000146097	0.497696	Neg	VA
3000146001	0.497925	Neg	NY
3000146230	0.498084	Neg	NJ
3000146351	0.501916	Neg	MA
3000146330	0.501916	Neg	MN
3000145568	0.502203	Neg	VA
3000145457	0.505051	Neg	NY
3000146397	0.506787	Neg	MN
3000146107	0.506912	Neg	FL
3000146265	0.506912	Neg	OH
3000146546	0.507874	Neg	VA
3000146388	0.511312	Neg	FL
3000146259	0.511521	Neg	VA
3000146049	0.511811	Neg	NH
3000146498	0.512635	Neg	FL
3000146335	0.51341	Neg	DC
3000146014	0.514523	Neg	MD
3000146434	0.515837	Neg	IN
3000146237	0.516129	Neg	GA
3000146532	0.516245	Neg	NC
3000146175	0.518672	Neg	MI
3000146039	0.518672	Neg	NY
3000146280	0.520737	Neg	SC
3000146511	0.523466	Neg	SC
3000145536	0.524229	Neg	NY
3000146450	0.524887	Neg	VA
3000145528	0.526549	Neg	FL
3000146356	0.528736	Neg	NC
3000146100	0.529954	Neg	WI
3000145454	0.530303	Neg	FL
3000145478	0.530303	Neg	NC
3000146080	0.531496	Neg	MO
3000145547	0.53304	Neg	FL
3000146051	0.535433	Neg	FL
3000146075	0.535433	Neg	KY
3000146311	0.536398	Neg	TN
3000145586	0.537445	Neg	OH
3000146512	0.537906	Neg	VA
3000146101	0.539171	Neg	OH
3000146555	0.53937	Neg	LA
3000145484	0.540404	Neg	FL
3000145461	0.540404	Neg	NC
3000146392	0.542986	Neg	NC
3000146394	0.542986	Neg	NY
3000146550	0.543307	Neg	FL
3000146563	0.543307	Neg	IL
3000146043	0.543307	Neg	PA
3000145543	0.546256	Neg	LA
3000146538	0.547244	Neg	SC
3000146405	0.547511	Neg	FL
3000146188	0.547718	Neg	NY
3000146264	0.548387	Neg	VA
3000146066	0.551181	Neg	MI
3000146301	0.552036	Neg	IL
3000146287	0.552995	Neg	FL
3000145604	0.553957	Neg	MO
3000146558	0.555118	Neg	FL
3000146468	0.555118	Neg	IL
3000146568	0.555118	Neg	MO
3000146344	0.555556	Neg	GA
3000145470	0.555556	Neg	FL
3000146513	0.555957	Neg	OK
3000146339	0.559387	Neg	NJ
3000146244	0.562212	Neg	NJ
3000146373	0.563218	Neg	IL
3000146214	0.563218	Neg	PA
3000146385	0.565611	Neg	KY
3000145429	0.565657	Neg	FL
3000145491	0.565657	Neg	NC
3000146475	0.566787	Neg	FL
3000146285	0.56682	Neg	VA
3000146387	0.570136	Neg	FL
3000146378	0.570136	Neg	GA
3000145464	0.570707	Neg	VA
3000145492	0.570707	Neg	VA
3000146054	0.570866	Neg	NJ
3000146404	0.574661	Neg	IL
3000146381	0.574661	Neg	LA
3000145420	0.575758	Neg	OH
3000145558	0.577093	Neg	NH
3000146499	0.577617	Neg	MI
3000146564	0.57874	Neg	GA
3000145466	0.580808	Neg	FL
3000146071	0.586614	Neg	MI
3000146016	0.589212	Neg	FL
3000146081	0.590551	Neg	NY
3000145481	0.590909	Neg	FL
3000145507	0.590909	Neg	GA
3000145426	0.590909	Neg	VA
3000146484	0.592058	Neg	FL
3000146469	0.592058	Neg	VA
3000146432	0.59276	Neg	OH
3000146180	0.593361	Neg	MO
3000145490	0.59596	Neg	PA
3000146380	0.597285	Neg	GA
3000146346	0.597701	Neg	NY
3000146549	0.598425	Neg	IN
3000146077	0.598425	Neg	NJ
3000146251	0.599078	Neg	GA
3000146172	0.60166	Neg	MD
3000146554	0.602362	Neg	OK
3000145551	0.603524	Neg	MO
3000146459	0.606299	Neg	NH
3000146377	0.606335	Neg	NC
3000146522	0.606498	Neg	VA
3000146268	0.608295	Neg	FL
3000146024	0.614108	Neg	MI
3000146058	0.614173	Neg	VA
3000145525	0.615044	Neg	KY
3000145467	0.616162	Neg	MD
3000145486	0.616162	Neg	OH
3000145562	0.61674	Neg	VA
3000146291	0.617512	Neg	MS
3000146467	0.61811	Neg	IL
3000146063	0.61811	Neg	OH
3000146370	0.62069	Neg	GA
3000146323	0.62069	Neg	TN
3000146263	0.62212	Neg	NC
3000146430	0.624434	Neg	NC
3000146460	0.625984	Neg	FL
3000146575	0.629921	Neg	NE
3000146239	0.631336	Neg	VA
3000145518	0.632743	Neg	GA
3000146303	0.633484	Neg	IL
3000146382	0.633484	Neg	MD
3000146182	0.634855	Neg	FL
3000146004	0.639004	Neg	MO
3000146312	0.639847	Neg	OK
3000146087	0.640553	Neg	NH
3000146297	0.642534	Neg	FL
3000146429	0.642534	Neg	IL
3000146278	0.645161	Neg	GA
3000146096	0.645161	Neg	MD
3000146521	0.646209	Neg	PA
3000146305	0.651341	Neg	FL
3000146243	0.654378	Neg	MS
3000146025	0.655602	Neg	NC
3000146421	0.656109	Neg	FL
3000146334	0.659004	Neg	FL
3000146395	0.660633	Neg	MN
3000146184	0.6639	Neg	FL
3000145480	0.666667	Neg	NY
3000145487	0.666667	Neg	NY
3000146488	0.66787	Neg	VA
3000146028	0.66805	Neg	MI
3000146576	0.66805	Neg	OH
3000146368	0.670498	Neg	MD
3000146241	0.672811	Neg	IL
3000145606	0.676259	Neg	VA
3000146018	0.676349	Neg	VA
3000146418	0.678733	Neg	NJ
3000146319	0.681992	Neg	FL
3000146229	0.681992	Neg	NJ
3000146281	0.682028	Neg	MA
3000146206	0.688797	Neg	VA
3000146253	0.691244	Neg	WI
3000146425	0.692308	Neg	MD
3000146225	0.693487	Neg	FL
3000146078	0.69685	Neg	NJ
3000146308	0.697318	Neg	AL
3000145533	0.699115	Neg	GA
3000146269	0.705069	Neg	IN
3000145439	0.707071	Neg	NC
3000146343	0.708812	Neg	KY
3000145495	0.712121	Neg	NY
3000146279	0.714286	Neg	IN
3000146353	0.716475	Neg	NY
3000145455	0.717172	Neg	VA
3000146419	0.719457	Neg	CT
3000146186	0.721992	Neg	FL
3000145599	0.722467	Neg	MA
3000145523	0.725664	Neg	VA
3000146443	0.728507	Neg	NJ
3000146566	0.732283	Neg	WI
3000146536	0.732852	Neg	NY
3000146069	0.73622	Neg	IL
3000146477	0.736462	Neg	WI
3000146431	0.737557	Neg	OH
3000146570	0.744094	Neg	MI
3000146053	0.748031	Neg	VA
3000146341	0.750958	Neg	NY
3000146393	0.751131	Neg	VA
3000146005	0.755187	Neg	VA
3000146088	0.75576	Neg	NY
3000145540	0.757709	Neg	GA
3000146256	0.760369	Neg	VA
3000146461	0.76378	Neg	VA
3000146355	0.770115	Neg	KS
3000146345	0.773946	Neg	GA
3000146106	0.774194	Neg	PA
3000146086	0.778802	Neg	MO
3000145509	0.782828	Neg	GA
3000146006	0.784232	Neg	NY
3000146426	0.79638	Neg	MD
3000146455	0.79638	Neg	MI
3000146336	0.800766	Neg	MI
3000145473	0.80303	Neg	FL
3000146008	0.804979	Neg	IL
3000145565	0.810573	Neg	MO
3000146350	0.812261	Neg	MA
3000146260	0.820276	Neg	NY
3000146169	0.821577	Neg	DE
3000146534	0.826715	Neg	PA
3000145483	0.828283	Neg	NY
3000146246	0.834101	Neg	KY
3000146462	0.834646	Neg	MD
3000146270	0.83871	Neg	NY
3000146463	0.84252	Neg	IL
3000146091	0.843318	Neg	NY
3000145500	0.843434	Neg	NC
3000145432	0.848485	Neg	GA
3000146520	0.859206	Neg	VA
3000145448	0.868687	Neg	NC
3000145460	0.868687	Neg	OH
3000146412	0.868778	Neg	VA
3000146309	0.869732	Neg	VA
3000146076	0.870079	Neg	KY
3000146205	0.871369	Neg	VA
3000146170	0.879668	Neg	FL
3000146013	0.879668	Neg	NY
3000146183	0.879668	Neg	WI
3000145522	0.880531	Neg	NC
3000146572	0.88189	Neg	MI
3000145463	0.883838	Neg	WV
3000145534	0.894273	Neg	TN
3000146480	0.898917	Neg	MO
3000146181	0.900415	Neg	MO
3000146195	0.908714	Neg	MO
3000145447	0.914141	Neg	TN
3000146074	0.917323	Neg	KS
3000145556	0.920705	Neg	GA
3000146019	0.921162	Neg	NY
3000146298	0.923077	Neg	AL
3000145440	0.929293	Neg	FL
3000146193	0.929461	Neg	IL
3000146252	0.930876	Neg	NJ
3000146471	0.931408	Neg	MD
3000146197	0.93361	Neg	WI
3000146444	0.936652	Neg	FL
3000146571	0.940945	Neg	MI
3000146233	0.942529	Neg	FL
3000146320	0.942529	Neg	FL
3000146090	0.9447	Neg	AL
3000146354	0.950192	Neg	FL
3000146223	0.950192	Neg	MN
3000146189	0.962656	Neg	OH
3000146474	0.963899	Neg	SC
3000145561	0.964758	Neg	VA
3000146171	0.966805	Neg	MD
3000146525	0.974729	Neg	VA
3000146163	0.976959	Neg	CT
3000146242	0.976959	Neg	NY
3000145546	0.977974	Neg	MD
3000146535	0.978339	Neg	RI
3000145471	0.979798	Neg	SC
3000146398	0.9819	Neg	MN
3000146361	0.988506	Neg	FL
3000146504	0.98917	Neg	TN
3000146168	0.991701	Neg	DE
3000146196	0.991701	Neg	PA
3000146363	0.992337	Neg	KS
3000146417	1	Neg	AL
3000145444	1	Neg	FL
3000146166	1	Neg	FL
3000146040	1	Neg	NY
3000145600	1	Neg	OH
3000146479	1.00361	Neg	IA
3000146470	1.00722	Neg	NC
3000146561	1.00787	Neg	GA
3000146307	1.01533	Neg	FL
3000146245	1.01843	Neg	OK
3000146347	1.03448	Neg	FL
3000146337	1.03448	Neg	NJ
3000146518	1.0361	Neg	MD
3000145435	1.0404	Neg	FL
3000146167	1.04564	Neg	DE
3000145566	1.05727	Neg	PA
3000146310	1.05747	Neg	VA
3000146440	1.05882	Neg	MI
3000146232	1.06513	Neg	WI
3000145580	1.07489	Neg	VA
3000146164	1.09544	Neg	FL
3000145504	1.09596	Neg	NC
3000145428	1.10606	Neg	SC
3000146410	1.1086	Neg	GA
3000146559	1.11024	Neg	FL
3000146306	1.14559	Neg	SC
3000145424	1.18182	Neg	GA
3000146274	1.18433	Neg	IL
3000146316	1.21456	Neg	IN
3000145590	1.24229	Neg	NC
3000146551	1.26378	Neg	OH
3000145450	1.27273	Neg	MS
3000146034	1.29046	Neg	NC
3000145571	1.29075	Neg	NC
3000145453	1.29293	Neg	VA
3000145553	1.29956	Neg	FL
3000146048	1.31496	Neg	OH
3000146379	1.32127	Neg	SC
3000146415	1.32127	Neg	SC
3000146072	1.32071	Neg	NY
3000146565	1.34252	Pos	MI
3000146314	1.34866	Pos	MI
3000146556	1.38189	Pos	FL
3000145596	1.39207	Pos	OH
3000146411	1.40271	Pos	GA
3000146396	1.41176	Pos	MN
3000146007	1.41494	Pos	DC
3000146176	1.44398	Pos	TN
3000146402	1.47964	Pos	GA
3000146384	1.49321	Pos	NJ
3000146023	1.53527	Pos	MN
3000146494	1.54874	Pos	IA
3000146104	1.56221	Pos	ME
3000145563	1.56828	Pos	FL
3000146234	1.57604	Pos	VA
3000146299	1.58824	Pos	FL
3000146420	1.61538	Pos	CT
3000146190	1.6722	Pos	PA
3000146261	1.70046	Pos	AK
3000145431	1.75253	Pos	OH
3000145502	1.86364	Pos	CT
3000146286	1.90783	Pos	ME
3000146315	2.09962	Pos	ME
3000146495	2.12635	Pos	IA
3000145452	2.25758	Pos	FL
3000146506	2.66787	Pos	WI
3000146092	2.85714	Pos	FL
3000146201	2.86307	Pos	FL
3000146210	4.3361	Pos	NY
3000145529	8.10177	Pos	VA

## Sheet: Sheet2
EIA results for AZ samples
CSID	StateID	EIA unit	Result
3000146604	1103	17.5957	Pos
3000146644	2104	16.4255	Pos
3000146791	3210	12.5893	Pos
3000146617	1211	9.55319	Pos
3000146712	3101	8.38298	Pos
3000146695	2241	6.58511	Pos
3000146704	2252	5.17021	Pos
3000146706	2254	5.14894	Pos
3000146708	2256	5.04255	Pos
3000146760	3166	4.44681	Pos
3000146603	1102	4.06803	Pos
3000146787	3206	3.90179	Pos
3000146662	2202	3.52128	Pos
3000146681	2225	3.34043	Pos
3000146612	1204	3.2234	Pos
3000146754	3160	3.04255	Pos
3000146800	3306	2.84821	Pos
3000146703	2250	2.7766	Pos
3000146788	3207	2.75893	Pos
3000146700	2247	2.56383	Pos
3000146654	2115	2.39362	Pos
3000146707	2255	2.39362	Pos
3000146720	3113	2.37234	Pos
3000146734	3129	2.26596	Pos
3000146740	3136	2.23404	Pos
3000146779	3196	2.2234	Pos
3000146690	2236	2.15957	Pos
3000146701	2248	2.05319	Pos
3000146614	1207	2.04255	Pos
3000146807	3319	1.95536	Pos
3000146780	3198	1.93617	Pos
3000146684	2229	1.82979	Pos
3000146785	3204	1.81915	Pos
3000146730	3124	1.69149	Pos
3000146751	3156	1.61702	Pos
3000146683	2228	1.55319	Pos
3000146715	3104	1.51064	Pos
3000146699	2246	1.46809	Pos
3000146773	3188	1.46809	Pos
3000146606	1105	1.43617	Pos
3000146667	2208	1.43617	Pos
3000146724	3118	1.37234	Pos
3000146702	2249	1.35106	Pos
3000146607	1106	1.32979	Neg
3000146626	1301	1.32979	Neg
3000146611	1203	1.31915	Neg
3000146674	2217	1.30851	Neg
3000146789	3208	1.30357	Neg
3000146628	1304	1.29787	Neg
3000146801	3307	1.29464	Neg
3000146622	1217	1.26596	Neg
3000146697	2244	1.24468	Neg
3000146763	3171	1.2234	Neg
3000146811	3324	1.22321	Neg
3000146719	3109	1.19149	Neg
3000146761	3167	1.18085	Neg
3000146618	1212	1.17021	Neg
3000146726	3120	1.17021	Neg
3000146602	1101	1.16327	Neg
3000146641	2101	1.1383	Neg
3000146798	3304	1.125	Neg
3000146616	1210	1.11702	Neg
3000146805	3316	1.10714	Neg
3000146623	1218	1.09574	Neg
3000146675	2218	1.09574	Neg
3000146806	3317	1.08929	Neg
3000146649	2109	1.03191	Neg
3000146717	3106	1.03191	Neg
3000146632	1403	1.01064	Neg
3000146711	3100	1.01064	Neg
3000146762	3170	1.01064	Neg
3000146687	2233	1	Neg
3000146786	3205	1	Neg
3000146619	1213	0.989362	Neg
3000146627	1303	0.989362	Neg
3000146741	3138	0.989362	Neg
3000146774	3191	0.989362	Neg
3000146775	3192	0.989362	Neg
3000146803	3313	0.973214	Neg
3000146651	2111	0.968085	Neg
3000146733	3128	0.968085	Neg
3000146804	3314	0.964286	Neg
3000146698	2245	0.957447	Neg
3000146727	3121	0.957447	Neg
3000146605	1104	0.946809	Neg
3000146650	2110	0.93617	Neg
3000146676	2219	0.93617	Neg
3000146661	2201	0.925532	Neg
3000146705	2253	0.904255	Neg
3000146784	3203	0.904255	Neg
3000146738	3133	0.893617	Neg
3000146735	3130	0.87234	Neg
3000146693	2239	0.861702	Neg
3000146635	1406	0.840426	Neg
3000146691	2237	0.840426	Neg
3000146794	3215	0.830357	Neg
3000146647	2107	0.829787	Neg
3000146756	3162	0.829787	Neg
3000146749	3152	0.819149	Neg
3000146809	3321	0.8125	Neg
3000146777	3194	0.808511	Neg
3000146664	2205	0.797872	Neg
3000146731	3125	0.797872	Neg
3000146764	3173	0.797872	Neg
3000146713	3102	0.787234	Neg
3000146765	3174	0.787234	Neg
3000146797	3303	0.785714	Neg
3000146808	3320	0.776786	Neg
3000146655	2116	0.776596	Neg
3000146742	3140	0.776596	Neg
3000146621	1216	0.765957	Neg
3000146625	1300	0.765957	Neg
3000146679	2222	0.765957	Neg
3000146682	2226	0.765957	Neg
3000146753	3159	0.765957	Neg
3000146629	1400	0.755319	Neg
3000146781	3200	0.744681	Neg
3000146812	3325	0.741071	Neg
3000146624	1219	0.734043	Neg
3000146709	2257	0.734043	Neg
3000146746	3146	0.734043	Neg
3000146810	3322	0.732143	Neg
3000146639	1412	0.723404	Neg
3000146689	2235	0.723404	Neg
3000146790	3209	0.723214	Neg
3000146652	2112	0.712766	Neg
3000146766	3175	0.712766	Neg
3000146677	2220	0.702128	Neg
3000146750	3154	0.702128	Neg
3000146758	3164	0.702128	Neg
3000146710	2258	0.691489	Neg
3000146714	3103	0.691489	Neg
3000146721	3115	0.691489	Neg
3000146610	1202	0.680851	Neg
3000146633	1404	0.680851	Neg
3000146678	2221	0.680851	Neg
3000146613	1206	0.670213	Neg
3000146771	3185	0.670213	Neg
3000146783	3202	0.670213	Neg
3000146637	1408	0.648936	Neg
3000146680	2223	0.648936	Neg
3000146694	2240	0.648936	Neg
3000146732	3127	0.648936	Neg
3000146739	3134	0.648936	Neg
3000146768	3177	0.648936	Neg
3000146696	2242	0.638298	Neg
3000146748	3150	0.638298	Neg
3000146609	1201	0.62766	Neg
3000146636	1407	0.617021	Neg
3000146640	2100	0.617021	Neg
3000146646	2106	0.617021	Neg
3000146796	3302	0.607143	Neg
3000146620	1214	0.606383	Neg
3000146716	3105	0.606383	Neg
3000146665	2206	0.595745	Neg
3000146671	2213	0.595745	Neg
3000146718	3108	0.595745	Neg
3000146743	3141	0.595745	Neg
3000146770	3183	0.585106	Neg
3000146799	3305	0.580357	Neg
3000146643	2103	0.574468	Neg
3000146663	2203	0.574468	Neg
3000146601	1100	0.571429	Neg
3000146653	2113	0.56383	Neg
3000146793	3213	0.553571	Neg
3000146666	2207	0.553191	Neg
3000146673	2216	0.553191	Neg
3000146631	1402	0.542553	Neg
3000146737	3132	0.542553	Neg
3000146792	3212	0.535714	Neg
3000146658	2119	0.531915	Neg
3000146772	3187	0.531915	Neg
3000146656	2117	0.510638	Neg
3000146752	3158	0.5	Neg
3000146759	3165	0.5	Neg
3000146657	2118	0.489362	Neg
3000146659	2120	0.489362	Neg
3000146778	3195	0.489362	Neg
3000146685	2231	0.478723	Neg
3000146723	3117	0.478723	Neg
3000146608	1200	0.468085	Neg
3000146630	1401	0.457447	Neg
3000146669	2210	0.457447	Neg
3000146615	1208	0.446809	Neg
3000146638	1410	0.425532	Neg
3000146722	3116	0.425532	Neg
3000146725	3119	0.425532	Neg
3000146745	3145	0.425532	Neg
3000146802	3308	0.401786	Neg
3000146736	3131	0.393617	Neg
3000146767	3176	0.393617	Neg
3000146672	2215	0.382979	Neg
3000146744	3144	0.361702	Neg
3000146660	2121	0.351064	Neg
3000146728	3122	0.351064	Neg
3000146729	3123	0.351064	Neg
3000146642	2102	0.329787	Neg
3000146757	3163	0.329787	Neg
3000146688	2234	0.308511	Neg
3000146776	3193	0.308511	Neg
3000146645	2105	0.297872	Neg
3000146668	2209	0.297872	Neg
3000146686	2232	0.297872	Neg
3000146670	2211	0.287234	Neg
3000146747	3149	0.287234	Neg
3000146634	1405	0.276596	Neg
3000146795	3300	0.267857	Neg
3000146755	3161	0.265957	Neg
3000146769	3180	0.265957	Neg
3000146692	2238	0.255319	Neg
3000146648	2108	0.234043	Neg
3000146782	3201	0.212766	Neg

## Sheet: Sheet3
EIA results for WA samples
CSID	EIA unit	Result
3000144285	0.0294118	Neg
3000145853	0.0492611	Neg
3000054173	0.0539568	Neg
3000054186	0.057554	Neg
3000054817	0.0592593	Neg
3000145893	0.0640394	Neg
N8K7R7QI	0.071066	Neg
N8K7R7RX	0.0758123	Neg
3000144509	0.078125	Neg
N8K7R7SV	0.0791367	Neg
3000144268	0.0803571	Neg
N8K7R7S3	0.0866426	Neg
3000144339	0.0882353	Neg
3000145945	0.090301	Neg
3000144405	0.0904523	Neg
3000144656	0.0982659	Neg
3000145833	0.0985222	Neg
3000144416	0.0989011	Neg
3000054624	0.1	Neg
3000144472	0.10219	Neg
3000145877	0.103448	Neg
3000145873	0.108374	Neg
3000054842	0.108787	Neg
3000144490	0.109827	Neg
3000144499	0.109827	Neg
3000145981	0.110368	Neg
3000054493	0.114213	Neg
N8K7R7RQ	0.115523	Neg
3000144364	0.115578	Neg
3000144344	0.117647	Neg
N8K7R7S8	0.118182	Neg
3000144276	0.120253	Neg
3000144496	0.121387	Neg
3000145029	0.123153	Neg
3000054193	0.125899	Neg
3000145916	0.12709	Neg
3000144489	0.127168	Neg
N8K7R7QH	0.129442	Neg
3000144460	0.131387	Neg
3000144633	0.132948	Neg
3000054466	0.134518	Neg
3000054646	0.136029	Neg
3000054850	0.137037	Neg
3000145865	0.137931	Neg
3000145882	0.137931	Neg
3000144220	0.138686	Neg
3000144661	0.138728	Neg
3000054739	0.139594	Neg
3000144288	0.139706	Neg
3000054606	0.140288	Neg
3000145966	0.140468	Neg
3000054768	0.140625	Neg
3000054483	0.142132	Neg
3000144452	0.142259	Neg
3000145901	0.142857	Neg
3000144313	0.143382	Neg
3000144341	0.143382	Neg
N8K7R7SO	0.143885	Neg
3000144210	0.145985	Neg
3000144437	0.146444	Neg
3000054654	0.147321	Neg
3000054177	0.147482	Neg
3000145898	0.147783	Neg
3000145905	0.147783	Neg
3000145925	0.150502	Neg
3000144335	0.150735	Neg
3000144227	0.151079	Neg
N8K7R7QP	0.152284	Neg
3000145849	0.152709	Neg
3000145859	0.152709	Neg
3000145944	0.153846	Neg
N8K7R7SJ	0.154545	Neg
3000144646	0.156069	Neg
3000145957	0.157191	Neg
3000145851	0.157635	Neg
3000145866	0.157635	Neg
3000144438	0.158996	Neg
3000144449	0.158996	Neg
3000145926	0.160535	Neg
N8K7R7RR	0.166065	Neg
3000054795	0.167364	Neg
3000144506	0.16763	Neg
3000144471	0.167883	Neg
3000054141	0.169065	Neg
3000054147	0.169065	Neg
3000145875	0.172414	Neg
3000145885	0.172414	Neg
3000054640	0.172794	Neg
3000144491	0.17341	Neg
3000144495	0.17341	Neg
3000144505	0.17341	Neg
3000144357	0.174107	Neg
3000144219	0.175182	Neg
3000144284	0.176471	Neg
3000145027	0.17734	Neg
3000145881	0.17734	Neg
3000144141	0.177778	Neg
3000054656	0.178571	Neg
3000144664	0.179191	Neg
3000054188	0.179856	Neg
3000054496	0.180203	Neg
3000054618	0.181818	Neg
3000145883	0.182266	Neg
3000054124	0.183453	Neg
3000145969	0.183946	Neg
3000144651	0.184971	Neg
3000054791	0.185279	Neg
N8K7R7SI	0.186364	Neg
3000054572	0.18705	Neg
N8K7R7SW	0.18705	Neg
3000145105	0.187192	Neg
3000145984	0.187291	Neg
N8K7R7R1	0.1875	Neg
3000054728	0.188285	Neg
3000054815	0.188889	Neg
3000054490	0.190355	Neg
N8K7R7QA	0.190355	Neg
3000054157	0.190647	Neg
3000054605	0.190647	Neg
3000144500	0.190751	Neg
3000144316	0.191176	Neg
3000054125	0.194245	Neg
3000054520	0.195455	Neg
3000144403	0.19598	Neg
3000144277	0.196203	Neg
3000144295	0.196429	Neg
3000144482	0.196532	Neg
3000145844	0.197044	Neg
3000145891	0.197044	Neg
3000145892	0.197044	Neg
3000145936	0.197324	Neg
N8K7R7SU	0.197842	Neg
3000054744	0.19797	Neg
3000144351	0.198529	Neg
3000054487	0.200508	Neg
3000054477	0.200837	Neg
N8K7R7R7	0.200893	Neg
3000144311	0.201005	Neg
3000145846	0.20197	Neg
3000145958	0.204013	Neg
3000054756	0.204545	Neg
3000054178	0.205036	Neg
3000054610	0.205036	Neg
N8K7R7RI	0.205357	Neg
3000144194	0.205882	Neg
3000144402	0.20603	Neg
3000145839	0.206897	Neg
3000145869	0.206897	Neg
3000144480	0.208092	Neg
3000054766	0.208122	Neg
3000144143	0.208333	Neg
3000054440	0.209091	Neg
N8K7R7S5	0.209386	Neg
3000144222	0.211679	Neg
3000145900	0.211823	Neg
3000054175	0.21223	Neg
3000144662	0.213873	Neg
3000054852	0.214815	Neg
3000144142	0.214815	Neg
N8K7R7QC	0.215736	Neg
3000054609	0.215827	Neg
3000054491	0.218274	Neg
3000054568	0.219424	Neg
N8K7R7SK	0.219424	Neg
3000144481	0.219653	Neg
3000144502	0.219653	Neg
3000144634	0.219653	Neg
3000144279	0.220588	Neg
3000145959	0.220736	Neg
3000054143	0.223022	Neg
3000144297	0.223214	Neg
3000054489	0.22335	Neg
3000054831	0.22335	Neg
3000145960	0.22408	Neg
3000144163	0.224265	Neg
3000144192	0.224265	Neg
3000144640	0.225434	Neg
3000054480	0.225888	Neg
3000144522	0.226131	Neg
3000144459	0.226277	Neg
3000145855	0.226601	Neg
3000145903	0.226601	Neg
3000054128	0.226619	Neg
3000054187	0.226619	Neg
3000054190	0.226619	Neg
3000054198	0.226619	Neg
3000054600	0.226619	Neg
N8K7R7QU	0.227679	Neg
N8K7R7RH	0.227679	Neg
3000054776	0.228426	Neg
N8K7R7QG	0.228426	Neg
3000054822	0.22963	Neg
3000145987	0.230769	Neg
3000054789	0.230964	Neg
3000144488	0.231214	Neg
3000144497	0.231214	Neg
3000144504	0.231214	Neg
3000145888	0.231527	Neg
3000145890	0.231527	Neg
3000144275	0.231618	Neg
3000054447	0.231818	Neg
3000054461	0.231818	Neg
3000054632	0.231818	Neg
3000144214	0.233577	Neg
3000144463	0.233577	Neg
3000144465	0.233577	Neg
3000144476	0.233577	Neg
3000054723	0.23431	Neg
3000144363	0.235294	Neg
3000054506	0.236041	Neg
3000144397	0.236181	Neg
3000145104	0.236453	Neg
3000145907	0.236453	Neg
3000054127	0.23741	Neg
3000144228	0.23741	Neg
3000145938	0.237458	Neg
3000145986	0.237458	Neg
3000054497	0.238494	Neg
3000054494	0.238579	Neg
3000054834	0.238579	Neg
3000144195	0.238971	Neg
3000144513	0.239583	Neg
3000144475	0.240876	Neg
3000054622	0.240909	Neg
3000054773	0.241117	Neg
3000144654	0.242775	Neg
3000145972	0.244147	Neg
3000054131	0.244604	Neg
3000054162	0.244604	Neg
N8K7R7SC	0.245455	Neg
3000054510	0.245487	Neg
3000054731	0.246193	Neg
3000054829	0.246193	Neg
3000145030	0.246305	Neg
3000145857	0.246305	Neg
3000054471	0.246862	Neg
3000144428	0.247253	Neg
3000145934	0.247492	Neg
3000144643	0.248555	Neg
3000144660	0.248555	Neg
3000054774	0.248731	Neg
3000144280	0.25	Neg
3000145914	0.250836	Neg
3000145935	0.250836	Neg
3000054473	0.251046	Neg
3000145836	0.251232	Neg
3000145841	0.251232	Neg
3000145874	0.251232	Neg
3000145897	0.251232	Neg
3000054150	0.251799	Neg
N8K7R7SN	0.251799	Neg
3000054736	0.253807	Neg
3000145982	0.254181	Neg
3000054626	0.254545	Neg
3000144511	0.255208	Neg
3000145894	0.256158	Neg
3000054492	0.256345	Neg
3000145964	0.257525	Neg
3000054651	0.258929	Neg
N8K7R7R8	0.258929	Neg
3000054613	0.258993	Neg
3000144229	0.258993	Neg
3000144487	0.260116	Neg
3000145939	0.26087	Neg
3000144171	0.261029	Neg
3000145854	0.261084	Neg
3000145906	0.261084	Neg
3000144221	0.262774	Neg
3000144150	0.262963	Neg
3000144182	0.263393	Neg
3000054509	0.263538	Neg
3000054450	0.263636	Neg
N8K7R7SE	0.263636	Neg
3000144429	0.263736	Neg
3000054811	0.263959	Neg
3000145967	0.264214	Neg
3000145983	0.264214	Neg
3000054455	0.265823	Neg
3000145863	0.26601	Neg
3000145887	0.26601	Neg
3000054171	0.266187	Neg
3000054504	0.267782	Neg
3000144445	0.267782	Neg
3000054437	0.268182	Neg
3000054681	0.268182	Neg
3000054129	0.269784	Neg
3000145904	0.270903	Neg
3000144653	0.271676	Neg
3000054564	0.273381	Neg
3000054589	0.273381	Neg
3000144158	0.274074	Neg
3000145924	0.274247	Neg
3000145867	0.275862	Neg
3000145884	0.275862	Neg
3000145908	0.275862	Neg
3000054827	0.27665	Neg
3000054183	0.276978	Neg
3000054582	0.276978	Neg
3000054521	0.277273	Neg
3000054184	0.280576	Neg
N8K7R7SX	0.280576	Neg
3000144518	0.28125	Neg
3000054818	0.281481	Neg
3000054820	0.281481	Neg
N8K7R7QB	0.281726	Neg
3000054201	0.281818	Neg
3000054687	0.281818	Neg
3000144287	0.283088	Neg
3000054825	0.284264	Neg
3000145909	0.284281	Neg
3000054725	0.284519	Neg
3000144435	0.284519	Neg
3000145025	0.285714	Neg
3000145861	0.285714	Neg
3000054792	0.286802	Neg
3000145932	0.287625	Neg
3000054148	0.28777	Neg
3000054559	0.28777	Neg
3000144151	0.288889	Neg
3000144647	0.289017	Neg
3000054735	0.28934	Neg
N8K7R7RL	0.290179	Neg
3000144286	0.290441	Neg
3000145858	0.29064	Neg
3000145876	0.29064	Neg
3000054133	0.291367	Neg
3000144378	0.291457	Neg
3000054775	0.291878	Neg
3000054475	0.292887	Neg
3000054500	0.292887	Neg
3000054655	0.294118	Neg
3000144320	0.294118	Neg
3000144334	0.294118	Neg
3000144663	0.294798	Neg
3000144665	0.294798	Neg
3000054158	0.294964	Neg
3000144226	0.294964	Neg
3000054688	0.295455	Neg
N8K7R7S9	0.295455	Neg
N8K7R7SH	0.295455	Neg
3000054837	0.296954	Neg
3000054172	0.297468	Neg
3000054592	0.298561	Neg
3000054672	0.299107	Neg
3000144359	0.299107	Neg
N8K7R7QZ	0.299107	Neg
3000144203	0.29927	Neg
3000054507	0.299492	Neg
3000054436	0.3	Neg
3000054633	0.3	Neg
3000145829	0.300493	Neg
3000144508	0.300578	Neg
3000144649	0.300578	Neg
3000144272	0.301471	Neg
3000144282	0.301471	Neg
3000054465	0.30203	Neg
3000054746	0.30203	Neg
N8K7R7SS	0.302158	Neg
N8K7R7S0	0.303249	Neg
N8K7R7RC	0.303571	Neg
3000145927	0.304348	Neg
3000145889	0.305419	Neg
3000144305	0.306533	Neg
3000144376	0.306533	Neg
3000144204	0.306569	Neg
3000054726	0.309623	Neg
3000054763	0.309623	Neg
3000054486	0.309645	Neg
3000054767	0.309645	Neg
3000145917	0.311037	Neg
3000145949	0.311037	Neg
3000054649	0.3125	Neg
3000144165	0.3125	Neg
3000054160	0.31295	Neg
3000054199	0.31295	Neg
3000054579	0.31295	Neg
3000054472	0.313808	Neg
3000054844	0.313808	Neg
N8K7R7RU	0.314079	Neg
3000145913	0.314381	Neg
3000145922	0.314381	Neg
3000145942	0.314381	Neg
3000054814	0.314815	Neg
3000144375	0.316583	Neg
N8K7R7RP	0.316964	Neg
3000054833	0.317259	Neg
3000054813	0.317708	Neg
3000054474	0.317992	Neg
3000054621	0.318182	Neg
3000054625	0.318182	Neg
3000054785	0.318182	Neg
3000054138	0.320144	Neg
N8K7R7RV	0.3213	Neg
3000054668	0.321429	Neg
3000054748	0.322176	Neg
3000054760	0.322727	Neg
3000054663	0.322917	Neg
3000054743	0.322917	Neg
3000144517	0.322917	Neg
3000054607	0.323741	Neg
3000144424	0.324176	Neg
3000145886	0.325123	Neg
N8K7R7R5	0.325893	Neg
3000144521	0.326633	Neg
3000144169	0.327206	Neg
3000144196	0.327206	Neg
3000144348	0.327206	Neg
3000054132	0.327338	Neg
3000054561	0.327338	Neg
3000054577	0.327338	Neg
3000054790	0.327411	Neg
3000144467	0.328467	Neg
3000144636	0.32948	Neg
3000054769	0.329949	Neg
3000145834	0.330049	Neg
3000054499	0.330544	Neg
3000054614	0.330935	Neg
3000145968	0.331104	Neg
3000054534	0.331818	Neg
3000144342	0.334559	Neg
3000054803	0.334728	Neg
3000145617	0.334975	Neg
3000054740	0.335025	Neg
3000144627	0.33526	Neg
3000054680	0.336364	Neg
3000054853	0.337037	Neg
3000054479	0.337563	Neg
3000145910	0.337793	Neg
3000145976	0.337793	Neg
3000144167	0.338235	Neg
3000144273	0.338235	Neg
3000144183	0.339286	Neg
3000144184	0.339286	Neg
3000054513	0.33935	Neg
3000054828	0.340102	Neg
3000054451	0.340909	Neg
3000144485	0.34104	Neg
3000144507	0.34104	Neg
3000144637	0.34104	Neg
3000145948	0.341137	Neg
3000144388	0.341709	Neg
3000054153	0.341727	Neg
3000054563	0.341727	Neg
3000144474	0.343066	Neg
3000144179	0.34375	Neg
3000054134	0.345324	Neg
3000054176	0.345324	Neg
3000144197	0.345588	Neg
3000054508	0.347716	Neg
3000054738	0.347716	Neg
N8K7R7RA	0.348214	Neg
3000054639	0.348921	Neg
3000145024	0.349754	Neg
3000145850	0.349754	Neg
3000054529	0.35	Neg
3000054631	0.35	Neg
3000145975	0.351171	Neg
3000054505	0.351464	Neg
3000054823	0.351852	Neg
N8K7R7SL	0.352518	Neg
3000054464	0.352792	Neg
3000054737	0.352792	Neg
3000054642	0.352941	Neg
3000144450	0.355649	Neg
3000054136	0.356115	Neg
3000054145	0.356115	Neg
3000144176	0.356618	Neg
3000144208	0.357664	Neg
3000054200	0.359091	Neg
3000054583	0.359712	Neg
3000054838	0.359833	Neg
3000145915	0.361204	Neg
3000054670	0.361607	Neg
3000144354	0.361607	Neg
3000144395	0.361809	Neg
3000054185	0.363309	Neg
3000054620	0.363636	Neg
N8K7R7SA	0.363636	Neg
3000145862	0.364532	Neg
3000145965	0.364548	Neg
3000144205	0.364964	Neg
N8K7R7QN	0.365482	Neg
N8K7R7QO	0.365482	Neg
3000144162	0.366667	Neg
3000054515	0.366834	Neg
3000054481	0.367089	Neg
3000144631	0.369942	Neg
3000144650	0.369942	Neg
3000144168	0.371324	Neg
3000144281	0.371324	Neg
3000054845	0.372385	Neg
3000054730	0.373096	Neg
3000054747	0.373096	Neg
N8K7R7QL	0.373096	Neg
3000054567	0.374101	Neg
3000054634	0.374101	Neg
3000144644	0.375723	Neg
3000054470	0.376569	Neg
3000144414	0.379121	Neg
3000144420	0.379121	Neg
N8K7R7QF	0.380711	Neg
3000054135	0.381295	Neg
3000054468	0.383249	Neg
3000145618	0.384236	Neg
3000145933	0.384615	Neg
3000144157	0.385185	Neg
3000054495	0.385787	Neg
N8K7R7S2	0.386282	Neg
3000054783	0.386364	Neg
3000144218	0.386861	Neg
3000144458	0.386861	Neg
3000144401	0.386935	Neg
3000144492	0.387283	Neg
3000145977	0.38796	Neg
3000144264	0.388393	Neg
N8K7R7R0	0.388393	Neg
3000054197	0.388489	Neg
3000054611	0.388489	Neg
3000144317	0.389706	Neg
3000145953	0.391304	Neg
3000145978	0.391304	Neg
3000145990	0.391304	Neg
3000144384	0.39196	Neg
3000144154	0.392593	Neg
3000144652	0.393064	Neg
3000144448	0.393305	Neg
3000145847	0.394089	Neg
3000145880	0.394089	Neg
3000144209	0.394161	Neg
3000144213	0.394161	Neg
N8K7R7SB	0.395455	Neg
3000054586	0.395683	Neg
3000054777	0.395939	Neg
3000054678	0.397059	Neg
3000144202	0.398734	Neg
3000144498	0.398844	Neg
3000145856	0.399015	Neg
3000145878	0.399015	Neg
3000054629	0.4	Neg
3000054755	0.4	Neg
3000054812	0.4	Neg
3000054801	0.401674	Neg
3000144301	0.40201	Neg
3000054152	0.402878	Neg
N8K7R7QE	0.403553	Neg
3000145868	0.403941	Neg
3000054569	0.405128	Neg
3000144434	0.405858	Neg
3000054658	0.40625	Neg
3000054574	0.406475	Neg
3000054580	0.406475	Neg
3000144404	0.407035	Neg
3000054856	0.407407	Neg
3000145955	0.408027	Neg
3000144477	0.408759	Neg
3000145837	0.408867	Neg
3000054202	0.409091	Neg
3000054441	0.409091	Neg
3000054615	0.410072	Neg
3000144512	0.411458	Neg
3000144166	0.411765	Neg
3000144377	0.41206	Neg
3000144479	0.416185	Neg
3000054839	0.416667	Neg
3000144394	0.417085	Neg
3000054189	0.417266	Neg
3000054608	0.417266	Neg
3000145918	0.41806	Neg
3000054799	0.41841	Neg
3000054855	0.418519	Neg
3000145026	0.418719	Neg
3000145831	0.418719	Neg
3000054677	0.419118	Neg
3000054664	0.421875	Neg
3000054762	0.421875	Neg
3000144392	0.422111	Neg
N8K7R7S1	0.422383	Neg
3000054843	0.422594	Neg
3000145879	0.423645	Neg
3000054652	0.424107	Neg
N8K7R7QY	0.424107	Neg
3000145993	0.424749	Neg
3000144189	0.426471	Neg
3000144308	0.427136	Neg
3000054595	0.428058	Neg
N8K7R7ST	0.428058	Neg
3000054732	0.428934	Neg
3000054816	0.42963	Neg
3000144278	0.430147	Neg
3000054616	0.431655	Neg
3000054628	0.431818	Neg
3000145864	0.433498	Neg
3000144494	0.433526	Neg
3000054734	0.43401	Neg
3000054798	0.435146	Neg
3000054745	0.436548	Neg
3000054750	0.4375	Neg
3000145872	0.438424	Neg
N8K7R7SZ	0.438849	Neg
3000054673	0.441964	Neg
3000144181	0.441964	Neg
3000144362	0.441964	Neg
3000144385	0.442211	Neg
3000054151	0.442446	Neg
3000054770	0.442708	Neg
3000054809	0.443515	Neg
3000054847	0.444444	Neg
3000145980	0.444816	Neg
3000054630	0.445455	Neg
3000144373	0.447236	Neg
3000144525	0.447236	Neg
N8K7R7RW	0.447653	Neg
3000144629	0.449367	Neg
3000144294	0.450893	Neg
3000145952	0.451505	Neg
3000144315	0.452206	Neg
3000144310	0.452261	Neg
3000145848	0.453202	Neg
3000144198	0.455882	Neg
3000054806	0.456067	Neg
3000144659	0.456647	Neg
3000054196	0.456835	Neg
3000054575	0.456835	Neg
3000144399	0.457286	Neg
3000054448	0.459091	Neg
3000054780	0.459391	Neg
3000144270	0.459559	Neg
3000144314	0.459559	Neg
3000144409	0.461538	Neg
3000144427	0.461538	Neg
3000054484	0.461929	Neg
3000054742	0.461929	Neg
3000144398	0.462312	Neg
3000144503	0.462428	Neg
3000144645	0.462428	Neg
3000145899	0.463054	Neg
3000054765	0.463542	Neg
3000054142	0.464029	Neg
3000054604	0.464029	Neg
3000144164	0.466912	Neg
3000144415	0.467033	Neg
3000144473	0.467153	Neg
3000145845	0.46798	Neg
3000145919	0.468227	Neg
3000145985	0.468227	Neg
3000054797	0.468619	Neg
3000054840	0.468619	Neg
3000054782	0.46875	Neg
3000054832	0.469543	Neg
3000054165	0.471223	Neg
3000144419	0.472527	Neg
3000054453	0.472727	Neg
N8K7R7RG	0.473214	Neg
3000144641	0.473988	Neg
3000144185	0.474265	Neg
3000144319	0.474265	Neg
3000144216	0.474453	Neg
3000054501	0.476987	Neg
3000054761	0.477273	Neg
3000144360	0.477679	Neg
N8K7R7T6	0.478417	Neg
3000144515	0.479167	Neg
3000145912	0.481605	Neg
N8K7R7RZ	0.483755	Neg
3000054851	0.485185	Neg
3000054502	0.485356	Neg
3000054682	0.486364	Neg
3000144330	0.486607	Neg
3000144302	0.487437	Neg
3000145838	0.487685	Neg
3000145852	0.487685	Neg
3000145896	0.487685	Neg
3000054146	0.489209	Neg
3000054601	0.489209	Neg
3000054527	0.490909	Neg
3000144266	0.491071	Neg
3000144304	0.492462	Neg
3000144370	0.492462	Neg
3000144159	0.492593	Neg
3000145028	0.492611	Neg
3000145870	0.492611	Neg
3000054657	0.494792	Neg
3000054524	0.495455	Neg
3000054526	0.495455	Neg
3000054675	0.495536	Neg
3000054596	0.496403	Neg
3000054733	0.497462	Neg
3000144436	0.497908	Neg
3000145979	0.498328	Neg
3000054531	0.5	Neg
3000054821	0.5	Neg
3000144391	0.502513	Neg
3000054530	0.504545	Neg
3000145950	0.505017	Neg
3000145992	0.505017	Neg
3000054788	0.507614	Neg
3000054667	0.508929	Neg
3000054787	0.509091	Neg
3000054857	0.510417	Neg
3000144200	0.510949	Neg
3000144470	0.510949	Neg
3000145988	0.511706	Neg
N8K7R7RJ	0.513393	Neg
3000054805	0.514644	Neg
N8K7R7QQ	0.515228	Neg
3000144155	0.518519	Neg
N8K7R7S4	0.519856	Neg
3000054562	0.521583	Neg
3000054591	0.521583	Neg
3000144223	0.521583	Neg
3000145835	0.522167	Neg
3000144160	0.522222	Neg
3000054764	0.523013	Neg
3000145956	0.525084	Neg
3000144191	0.529412	Neg
3000144327	0.531646	Neg
3000054164	0.532374	Neg
3000144461	0.532847	Neg
3000054488	0.532995	Neg
3000054796	0.535565	Neg
3000054841	0.535565	Neg
3000144180	0.535714	Neg
3000144265	0.535714	Neg
3000054599	0.535971	Neg
N8K7R7T4	0.535971	Neg
3000054685	0.536364	Neg
3000054804	0.539749	Neg
3000144236	0.540179	Neg
3000144329	0.540179	Neg
N8K7R7RD	0.540179	Neg
3000054683	0.540909	Neg
3000054692	0.540909	Neg
N8K7R7SD	0.540909	Neg
3000145943	0.541806	Neg
3000145860	0.541872	Neg
3000054137	0.543165	Neg
3000054570	0.543165	Neg
3000054653	0.544118	Neg
3000144361	0.544643	Neg
3000054623	0.545455	Neg
3000144225	0.546763	Neg
3000054724	0.548117	Neg
3000054729	0.548117	Neg
3000145991	0.548495	Neg
3000144648	0.549133	Neg
3000144186	0.55036	Neg
3000054498	0.552301	Neg
3000054516	0.552764	Neg
3000144382	0.552764	Neg
3000144462	0.554745	Neg
3000144446	0.556485	Neg
3000054454	0.556962	Neg
3000054512	0.556962	Neg
3000054660	0.557292	Neg
3000144283	0.558824	Neg
3000144340	0.558824	Neg
3000144628	0.560694	Neg
3000144642	0.560694	Neg
3000144212	0.562044	Neg
3000144298	0.562814	Neg
3000054759	0.563636	Neg
3000054644	0.566176	Neg
3000054647	0.566176	Neg
N8K7R7QV	0.566964	Neg
N8K7R7SR	0.568345	Neg
3000145928	0.568562	Neg
3000054669	0.571429	Neg
3000054576	0.57554	Neg
N8K7R7SG	0.577273	Neg
3000144146	0.577778	Neg
3000144269	0.580357	Neg
N8K7R7RO	0.580357	Neg
3000144145	0.581481	Neg
3000054754	0.581818	Neg
3000054518	0.582915	Neg
N8K7R7R9	0.584821	Neg
3000144147	0.585185	Neg
3000054532	0.586364	Neg
3000054619	0.586364	Neg
3000054749	0.588542	Neg
3000054566	0.589928	Neg
3000144432	0.589958	Neg
3000144206	0.591241	Neg
3000144657	0.594937	Neg
3000144655	0.595376	Neg
3000144170	0.595588	Neg
3000144367	0.59799	Neg
3000054476	0.598326	Neg
3000054826	0.598985	Neg
N8K7R7S6	0.6	Neg
3000145929	0.602007	Neg
3000054665	0.604167	Neg
3000144207	0.605839	Neg
3000145616	0.605911	Neg
3000145840	0.605911	Neg
3000054514	0.606498	Neg
3000054819	0.607407	Neg
3000145946	0.608696	Neg
3000144632	0.612717	Neg
3000144217	0.613139	Neg
N8K7R7S7	0.613636	Neg
3000054676	0.613971	Neg
3000054722	0.614583	Neg
3000054585	0.615108	Neg
3000054485	0.616751	Neg
3000054444	0.618182	Neg
3000054784	0.618182	Neg
3000054659	0.619792	Neg
N8K7R7QW	0.620536	Neg
3000054170	0.622302	Neg
3000144524	0.623116	Neg
3000144638	0.624277	Neg
3000145941	0.625418	Neg
3000145902	0.625616	Neg
3000054156	0.625899	Neg
3000054849	0.625926	Neg
N8K7R7R2	0.629464	Neg
3000054522	0.631818	Neg
3000144453	0.635036	Neg
3000144173	0.639706	Neg
3000054460	0.640909	Neg
3000054772	0.64467	Neg
3000054179	0.64557	Neg
3000054674	0.647321	Neg
N8K7R7RB	0.647321	Neg
3000054602	0.647482	Neg
3000144386	0.648241	Neg
N8K7R7QS	0.651786	Neg
3000144412	0.653846	Neg
3000145937	0.655518	Neg
3000144296	0.65625	Neg
3000054830	0.659898	Neg
3000144326	0.660714	Neg
N8K7R7QR	0.660714	Neg
N8K7R7RN	0.660714	Neg
3000054824	0.662437	Neg
3000144172	0.665441	Neg
3000054191	0.665468	Neg
3000054662	0.666667	Neg
3000054686	0.668182	Neg
3000054808	0.669456	Neg
3000144289	0.669643	Neg
3000054666	0.671875	Neg
3000144303	0.673367	Neg
3000054846	0.67364	Neg
3000054149	0.676259	Neg
3000144152	0.677215	Neg
3000054636	0.679856	Neg
3000054645	0.680147	Neg
3000144639	0.682081	Neg
3000054467	0.682741	Neg
3000054720	0.682741	Neg
N8K7R7R4	0.683036	Neg
3000054565	0.683453	Neg
3000144318	0.683824	Neg
3000054835	0.685279	Neg
3000145973	0.685619	Neg
3000144433	0.686192	Neg
3000144439	0.686192	Neg
3000054641	0.6875	Neg
3000144393	0.688442	Neg
N8K7R7R6	0.691964	Neg
3000145842	0.694581	Neg
3000145895	0.694581	Neg
3000054590	0.697842	Neg
3000144148	0.697917	Neg
3000144300	0.698492	Neg
3000054648	0.698529	Neg
3000145954	0.698997	Neg
3000054781	0.7	Neg
3000144199	0.708029	Neg
3000144514	0.708333	Neg
3000054571	0.71223	Neg
3000054836	0.713542	Neg
3000144161	0.714815	Neg
N8K7R7T5	0.715827	Neg
3000144396	0.718593	Neg
3000145921	0.719064	Neg
3000145830	0.719212	Neg
3000054793	0.719665	Neg
3000144338	0.724265	Neg
3000144156	0.725926	Neg
3000054469	0.728426	Neg
3000144478	0.729927	Neg
N8K7R7RY	0.732852	Neg
3000145832	0.73399	Neg
3000144174	0.735294	Neg
3000144333	0.736607	Neg
3000054679	0.740909	Neg
3000144175	0.742647	Neg
3000054727	0.74477	Neg
3000144358	0.745536	Neg
3000144425	0.747253	Neg
3000145961	0.749164	Neg
3000144406	0.752747	Neg
3000054721	0.753138	Neg
3000144658	0.753165	Neg
3000054462	0.754545	Neg
3000144355	0.758929	Neg
3000054779	0.761421	Neg
3000054627	0.763636	Neg
3000144215	0.766423	Neg
3000054643	0.768382	Neg
3000145971	0.772575	Neg
3000054511	0.778481	Neg
3000054638	0.784173	Neg
3000054671	0.785714	Neg
3000054519	0.786364	Neg
3000054854	0.786458	Neg
3000144307	0.788945	Neg
3000054757	0.790909	Neg
3000054593	0.791367	Neg
3000054661	0.791667	Neg
3000054848	0.791667	Neg
3000144188	0.794118	Neg
3000144178	0.794643	Neg
3000144224	0.794964	Neg
3000144411	0.796703	Neg
N8K7R7RK	0.808036	Neg
3000054617	0.809353	Neg
3000145920	0.809365	Neg
3000145940	0.809365	Neg
3000054794	0.811715	Neg
3000144331	0.8125	Neg
3000144410	0.813187	Neg
3000054523	0.813636	Neg
3000144484	0.820809	Neg
3000054478	0.824268	Neg
3000054140	0.825641	Neg
3000144635	0.82659	Neg
3000144193	0.827206	Neg
3000144483	0.83237	Neg
3000054691	0.838542	Neg
3000145951	0.839465	Neg
3000144177	0.84375	Neg
3000144190	0.845588	Neg
3000144372	0.849246	Neg
N8K7R7QK	0.850254	Neg
3000145947	0.859532	Neg
N8K7R7T0	0.859712	Neg
3000144325	0.866071	Neg
3000054587	0.870504	Neg
3000054684	0.872727	Neg
3000054690	0.872727	Neg
3000144291	0.879464	Neg
3000144374	0.884422	Neg
3000144292	0.888393	Neg
3000054753	0.891213	Neg
3000144153	0.898734	Neg
3000144299	0.899497	Neg
3000144418	0.901099	Neg
3000054771	0.908629	Neg
3000054612	0.913669	Neg
3000144290	0.915179	Neg
3000054528	0.931818	Neg
3000144352	0.933036	Neg
3000054482	0.943038	Neg
3000054718	0.949239	Neg
3000144267	0.950893	Neg
3000145930	0.956522	Neg
3000054778	0.956853	Neg
3000144422	0.961538	Neg
3000054807	0.962343	Neg
3000054130	0.964029	Neg
3000054525	0.968182	Neg
3000054810	0.970711	Neg
3000144387	0.974874	Neg
N8K7R7QX	0.982143	Neg
3000145923	0.983278	Neg
3000144455	0.992701	Neg
3000054751	0.995816	Neg
3000144523	1.01005	Neg
3000144630	1.0122	Neg
3000144356	1.01339	Neg
3000054578	1.01439	Neg
3000144328	1.01899	Neg
3000054800	1.02092	Neg
3000144426	1.03846	Neg
3000144421	1.04396	Neg
3000144371	1.05025	Neg
N8K7R7SY	1.05396	Neg
3000054603	1.05755	Neg
N8K7R7RT	1.05776	Neg
3000144353	1.05804	Neg
3000144274	1.0625	Neg
3000145843	1.06404	Neg
N8K7R7RS	1.06859	Neg
3000144501	1.07514	Neg
3000144417	1.0989	Neg
3000144144	1.1	Neg
3000144201	1.10127	Neg
3000054154	1.11511	Neg
3000054741	1.13021	Neg
N8K7R7T7	1.13021	Neg
3000144407	1.14024	Neg
3000054650	1.15625	Neg
3000144365	1.1608	Neg
3000054802	1.18229	Neg
3000054533	1.18636	Neg
3000144309	1.19271	Neg
3000054786	1.2	Neg
3000054588	1.20863	Neg
N8K7R7R3	1.21429	Neg
3000144149	1.21852	Neg
3000054182	1.22785	Neg
3000144332	1.24107	Neg
3000144306	1.24121	Neg
3000054144	1.26619	Neg
3000054719	1.31218	Neg
3000145974	1.3125	Neg
3000054560	1.31295	Neg
3000144456	1.34307	Pos
3000054517	1.37688	Pos
3000145962	1.40104	Pos
3000144430	1.42308	Pos
3000144423	1.46154	Pos
3000144666	1.48555	Pos
3000144368	1.50251	Pos
3000054594	1.5036	Pos
3000054180	1.50719	Pos
N8K7R7SQ	1.52158	Pos
3000144519	1.53125	Pos
3000144431	1.54393	Pos
3000054597	1.60938	Pos
3000145871	1.63021	Pos
3000145931	1.64883	Pos
N8K7R7SF	1.66364	Pos
3000145989	1.67224	Pos
N8K7R7SM	1.72396	Pos
3000054758	1.77083	Pos
3000145970	1.85417	Pos
3000145963	1.91667	Pos
3000145911	2.11706	Pos
3000054689	2.37727	Pos
3000144211	2.43796	Pos
3000144383	2.47739	Pos
3000054752	2.81172	Pos
3000054195	2.85612	Pos
3000144468	3.16788	Pos
N8K7R7SP	3.26978	Pos
3000144390	3.51256	Pos
