# Supplementary material for: Development of an enzyme immunoassay for detection of antibodies against Coccidioides in dogs and other mammalian species
Source: PLoS One. 2017 Apr 5;12(4):e0175081. doi: 10.1371/journal.pone.0175081 (PMC5381914; doi:10.1371/journal.pone.0175081)
Supplement: S5 Data — (XLSX) [file pone.0175081.s005.xlsx]

## Sheet: Sheet1
DogID	County	Gendercode	Age	Size	Own_Rlnq_Stry	EIA	Result
1100	Cochise	0	1-5 years	Medium (20-55 pounds)	Stray/Free-Roaming	0.571429	Neg
1101	Cochise	1	1-5 years	Small (less than 20 pounds)	Stray/Free-Roaming	1.16327	Neg
1102	Cochise	0	1-5 years	Large (56+ pounds)	Stray/Free-Roaming	4.06803	Pos
1103	Cochise	0	1-5 years	Large (56+ pounds)	Stray/Free-Roaming	17.5957	Pos
1104	Cochise	1	1-5 years	Large (56+ pounds)	Owned/Relinquished	0.946809	Neg
1105	Cochise	0	Less than 1 year	Medium (20-55 pounds)	Stray/Free-Roaming	1.43617	Pos
1106	Cochise	0	1-5 years	Medium (20-55 pounds)	Owned/Relinquished	1.32979	Neg
1200	Cochise	1	1-5 years	Large (56+ pounds)		0.468085	Neg
1201	Cochise	0	Less than 1 year	Medium (20-55 pounds)	Stray/Free-Roaming	0.62766	Neg
1202	Cochise	1	1-5 years	Medium (20-55 pounds)	Owned/Relinquished	0.680851	Neg
1203	Cochise	0	1-5 years	Large (56+ pounds)	Owned/Relinquished	1.31915	Neg
1204	Cochise	0	1-5 years	Medium (20-55 pounds)	Stray/Free-Roaming	3.2234	Pos
1206	Cochise	1	1-5 years	Medium (20-55 pounds)	Owned/Relinquished	0.670213	Neg
1207	Cochise	1	1-5 years	Large (56+ pounds)	Stray/Free-Roaming	2.04255	Pos
1208	Cochise	1	Less than 1 year	Medium (20-55 pounds)	Owned/Relinquished	0.446809	Neg
1210	Cochise	1	Less than 1 year	Medium (20-55 pounds)	Owned/Relinquished	1.11702	Neg
1211	Cochise	1	1-5 years	Large (56+ pounds)	Owned/Relinquished	9.55319	Pos
1212	Cochise	0	Less than 1 year	Large (56+ pounds)	Owned/Relinquished	1.17021	Neg
1213	Cochise	1	1-5 years	Large (56+ pounds)	Owned/Relinquished	0.989362	Neg
1214	Cochise	1	1-5 years	Medium (20-55 pounds)	Owned/Relinquished	0.606383	Neg
1216	Cochise	1	1-5 years	Medium (20-55 pounds)	Owned/Relinquished	0.765957	Neg
1217	Cochise	1	1-5 years	Large (56+ pounds)	Owned/Relinquished	1.26596	Neg
1218	Cochise	1	1-5 years	Large (56+ pounds)	Owned/Relinquished	1.09574	Neg
1219	Cochise	0	Less than 1 year	Small (less than 20 pounds)	Stray/Free-Roaming	0.734043	Neg
1300	Cochise	1	1-5 years	Medium (20-55 pounds)	Owned/Relinquished	0.765957	Neg
1301	Cochise	1	Less than 1 year	Large (56+ pounds)	Owned/Relinquished	1.32979	Neg
1303	Cochise	1	1-5 years	Large (56+ pounds)	Stray/Free-Roaming	0.989362	Neg
1304	Cochise	0	1-5 years	Medium (20-55 pounds)	Stray/Free-Roaming	1.29787	Neg
1400	Cochise	0	1-5 years	Medium (20-55 pounds)	Stray/Free-Roaming	0.755319	Neg
1401	Cochise	0	1-5 years	Large (56+ pounds)	Owned/Relinquished	0.457447	Neg
1402	Cochise	1	1-5 years	Large (56+ pounds)	Stray/Free-Roaming	0.542553	Neg
1403	Cochise	1	1-5 years	Large (56+ pounds)	Stray/Free-Roaming	1.01064	Neg
1404	Cochise	1	1-5 years	Large (56+ pounds)		0.680851	Neg
1405	Cochise	1	1-5 years	Large (56+ pounds)	Owned/Relinquished	0.276596	Neg
1406	Cochise	0	1-5 years	Large (56+ pounds)	Owned/Relinquished	0.840426	Neg
1407	Cochise	1	1-5 years	Large (56+ pounds)	Stray/Free-Roaming	0.617021	Neg
1408	Cochise	0	1-5 years	Medium (20-55 pounds)	Stray/Free-Roaming	0.648936	Neg
1410	Cochise	0	1-5 years	Medium (20-55 pounds)	Owned/Relinquished	0.425532	Neg
1412	Cochise	0	1-5 years	Medium (20-55 pounds)		0.723404	Neg
2100	Yuma	1	1-5 years	Small (less than 20 pounds)	Owned/Relinquished	0.617021	Neg
2101	Yuma	1	1-5 years	Small (less than 20 pounds)	Owned/Relinquished	1.1383	Neg
2102	Yuma	1	6 years and older	Small (less than 20 pounds)	Owned/Relinquished	0.329787	Neg
2103	Yuma	0	6 years and older	Medium (20-55 pounds)	Owned/Relinquished	0.574468	Neg
2104	Yuma	0	1-5 years	Large (56+ pounds)	Owned/Relinquished	16.4255	Pos
2105	Yuma	1	1-5 years	Large (56+ pounds)	Owned/Relinquished	0.297872	Neg
2106	Yuma	0	6 years and older	Large (56+ pounds)	Owned/Relinquished	0.617021	Neg
2107	Yuma	1	6 years and older	Large (56+ pounds)	Owned/Relinquished	0.829787	Neg
2108	Yuma	0	1-5 years	Medium (20-55 pounds)	Owned/Relinquished	0.234043	Neg
2110	Yuma	0	6 years and older	Medium (20-55 pounds)	Owned/Relinquished	0.93617	Neg
2111	Yuma	1	1-5 years	Medium (20-55 pounds)	Owned/Relinquished	0.968085	Neg
2112	Yuma	1	1-5 years	Small (less than 20 pounds)	Owned/Relinquished	0.712766	Neg
2113	Yuma	0	1-5 years	Medium (20-55 pounds)	Owned/Relinquished	0.56383	Neg
2115	Yuma	1	1-5 years	Large (56+ pounds)	Owned/Relinquished	2.39362	Pos
2116	Yuma	0	1-5 years	Medium (20-55 pounds)	Owned/Relinquished	0.776596	Neg
2117	Yuma	1	6 years and older	Large (56+ pounds)	Owned/Relinquished	0.510638	Neg
2118	Yuma	0	6 years and older	Small (less than 20 pounds)	Owned/Relinquished	0.489362	Neg
2119	Yuma	0	1-5 years	Small (less than 20 pounds)	Owned/Relinquished	0.531915	Neg
2120	Yuma	1	1-5 years	Large (56+ pounds)	Owned/Relinquished	0.489362	Neg
2121	Yuma	1	6 years and older	Small (less than 20 pounds)	Owned/Relinquished	0.351064	Neg
2201	Yuma	1	1-5 years	Medium (20-55 pounds)	Stray/Free-Roaming	0.925532	Neg
2202	Yuma	1	6 years and older	Small (less than 20 pounds)	Stray/Free-Roaming	3.52128	Pos
2203	Yuma	0	1-5 years	Medium (20-55 pounds)	Stray/Free-Roaming	0.574468	Neg
2205	Yuma	1	1-5 years	Medium (20-55 pounds)	Stray/Free-Roaming	0.797872	Neg
2206	Yuma	0	1-5 years	Medium (20-55 pounds)	Owned/Relinquished	0.595745	Neg
2207	Yuma	1	1-5 years	Medium (20-55 pounds)	Stray/Free-Roaming	0.553191	Neg
2208	Yuma	1	6 years and older	Medium (20-55 pounds)	Stray/Free-Roaming	1.43617	Pos
2209	Yuma	0	1-5 years	Medium (20-55 pounds)	Owned/Relinquished	0.297872	Neg
2210	Yuma	1	1-5 years	Medium (20-55 pounds)	Stray/Free-Roaming	0.457447	Neg
2211	Yuma	0	1-5 years	Large (56+ pounds)	Stray/Free-Roaming	0.287234	Neg
2213	Yuma	0	1-5 years	Large (56+ pounds)	Stray/Free-Roaming	0.595745	Neg
2215	Yuma	1	1-5 years	Large (56+ pounds)	Stray/Free-Roaming	0.382979	Neg
2216	Yuma	1	1-5 years	Large (56+ pounds)	Owned/Relinquished	0.553191	Neg
2217	Yuma	0	1-5 years	Large (56+ pounds)	Owned/Relinquished	1.30851	Neg
2218	Yuma	1	1-5 years	Large (56+ pounds)	Owned/Relinquished	1.09574	Neg
2219	Yuma	1	1-5 years	Medium (20-55 pounds)	Stray/Free-Roaming	0.93617	Neg
2220	Yuma	0	1-5 years	Medium (20-55 pounds)	Stray/Free-Roaming	0.702128	Neg
2221	Yuma	0	1-5 years	Large (56+ pounds)	Owned/Relinquished	0.680851	Neg
2222	Yuma	1	1-5 years	Large (56+ pounds)	Owned/Relinquished	0.765957	Neg
2223	Yuma	0	1-5 years	Large (56+ pounds)	Stray/Free-Roaming	0.648936	Neg
2225	Yuma	1	1-5 years	Small (less than 20 pounds)	Stray/Free-Roaming	3.34043	Pos
2226	Yuma	1	1-5 years	Medium (20-55 pounds)	Stray/Free-Roaming	0.765957	Neg
2228	Yuma	1	1-5 years	Large (56+ pounds)	Stray/Free-Roaming	1.55319	Pos
2229	Yuma	0	Less than 1 year	Medium (20-55 pounds)	Stray/Free-Roaming	1.82979	Pos
2231	Yuma	1	1-5 years	Large (56+ pounds)	Stray/Free-Roaming	0.478723	Neg
2232	Yuma	0	Less than 1 year	Small (less than 20 pounds)	Stray/Free-Roaming	0.297872	Neg
2233	Yuma	1	1-5 years	Large (56+ pounds)	Stray/Free-Roaming	1	Neg
2234	Yuma	0	Less than 1 year	Small (less than 20 pounds)	Stray/Free-Roaming	0.308511	Neg
2235	Yuma	1	1-5 years	Large (56+ pounds)	Owned/Relinquished	0.723404	Neg
2236	Yuma	1	1-5 years	Large (56+ pounds)	Stray/Free-Roaming	2.15957	Pos
2237	Yuma	0	Less than 1 year	Small (less than 20 pounds)	Owned/Relinquished	0.840426	Neg
2238	Yuma	0	Less than 1 year	Small (less than 20 pounds)	Stray/Free-Roaming	0.255319	Neg
2239	Yuma	0	Less than 1 year	Small (less than 20 pounds)	Stray/Free-Roaming	0.861702	Neg
2240	Yuma	0	Less than 1 year	Medium (20-55 pounds)	Stray/Free-Roaming	0.648936	Neg
2241	Yuma	1	1-5 years	Large (56+ pounds)	Stray/Free-Roaming	6.58511	Pos
2242	Yuma	1	1-5 years	Medium (20-55 pounds)	Stray/Free-Roaming	0.638298	Neg
2244	Yuma	1	6 years and older	Small (less than 20 pounds)	Stray/Free-Roaming	1.24468	Neg
2245	Yuma	1	1-5 years	Large (56+ pounds)	Stray/Free-Roaming	0.957447	Neg
2246	Yuma	0	1-5 years	Large (56+ pounds)	Stray/Free-Roaming	1.46809	Pos
2247	Yuma	0	1-5 years	Medium (20-55 pounds)	Stray/Free-Roaming	2.56383	Pos
2248	Yuma	0	Less than 1 year	Medium (20-55 pounds)	Stray/Free-Roaming	2.05319	Pos
2249	Yuma	1	1-5 years	Medium (20-55 pounds)	Stray/Free-Roaming	1.35106	Pos
2250	Yuma	0	1-5 years	Large (56+ pounds)	Stray/Free-Roaming	2.7766	Pos
2252	Yuma	0	1-5 years	Medium (20-55 pounds)	Stray/Free-Roaming	5.17021	Pos
2253	Yuma	0	1-5 years	Large (56+ pounds)	Stray/Free-Roaming	0.904255	Neg
2254	Yuma	0	1-5 years	Large (56+ pounds)	Stray/Free-Roaming	5.14894	Pos
2255	Yuma	0	Less than 1 year	Small (less than 20 pounds)	Owned/Relinquished	2.39362	Pos
2256	Yuma	0	Less than 1 year	Small (less than 20 pounds)	Owned/Relinquished	5.04255	Pos
2257	Yuma	0	1-5 years	Medium (20-55 pounds)	Stray/Free-Roaming	0.734043	Neg
2258	Yuma	1	1-5 years	Medium (20-55 pounds)	Stray/Free-Roaming	0.691489	Neg
3100	Santa Cruz	1	1-5 years	Small (less than 20 pounds)	Owned/Relinquished	1.01064	Neg
3101	Santa Cruz	0	1-5 years	Medium (20-55 pounds)	Owned/Relinquished	8.38298	Pos
3102	Santa Cruz	1	1-5 years	Medium (20-55 pounds)	Owned/Relinquished	0.787234	Neg
3103	Santa Cruz	0	6 years and older	Small (less than 20 pounds)	Owned/Relinquished	0.691489	Neg
3104	Santa Cruz	1	6 years and older	Small (less than 20 pounds)	Owned/Relinquished	1.51064	Pos
3105	Santa Cruz	1	1-5 years	Medium (20-55 pounds)	Owned/Relinquished	0.606383	Neg
3106	Santa Cruz	1	6 years and older	Small (less than 20 pounds)	Owned/Relinquished	1.03191	Neg
3108	Santa Cruz	1	1-5 years	Small (less than 20 pounds)	Owned/Relinquished	0.595745	Neg
3109	Santa Cruz	1	1-5 years	Medium (20-55 pounds)	Owned/Relinquished	1.19149	Neg
3113	Santa Cruz	1	1-5 years	Medium (20-55 pounds)	Owned/Relinquished	2.37234	Pos
3115	Santa Cruz	0	6 years and older	Large (56+ pounds)	Owned/Relinquished	0.691489	Neg
3116	Santa Cruz	0	1-5 years	Small (less than 20 pounds)	Owned/Relinquished	0.425532	Neg
3117	Santa Cruz	0	1-5 years	Small (less than 20 pounds)	Owned/Relinquished	0.478723	Neg
3118	Santa Cruz	1	6 years and older	Medium (20-55 pounds)	Owned/Relinquished	1.37234	Pos
3119	Santa Cruz	1	1-5 years	Medium (20-55 pounds)	Owned/Relinquished	0.425532	Neg
3120	Santa Cruz	0	1-5 years	Small (less than 20 pounds)	Owned/Relinquished	1.17021	Neg
3121	Santa Cruz	0	1-5 years	Medium (20-55 pounds)	Owned/Relinquished	0.957447	Neg
3122	Santa Cruz	0	1-5 years	Small (less than 20 pounds)	Owned/Relinquished	0.351064	Neg
3123	Santa Cruz	0	1-5 years	Small (less than 20 pounds)	Owned/Relinquished	0.351064	Neg
3124	Santa Cruz	0	1-5 years	Large (56+ pounds)	Owned/Relinquished	1.69149	Pos
3125	Santa Cruz	0	6 years and older	Small (less than 20 pounds)	Owned/Relinquished	0.797872	Neg
3127	Santa Cruz	0	1-5 years	Small (less than 20 pounds)	Owned/Relinquished	0.648936	Neg
3128	Santa Cruz	0	1-5 years	Small (less than 20 pounds)	Owned/Relinquished	0.968085	Neg
3129	Santa Cruz	1	6 years and older	Small (less than 20 pounds)	Owned/Relinquished	2.26596	Pos
3130	Santa Cruz	1	1-5 years	Small (less than 20 pounds)	Owned/Relinquished	0.87234	Neg
3131	Santa Cruz	0	6 years and older	Small (less than 20 pounds)	Owned/Relinquished	0.393617	Neg
3132	Santa Cruz	1	1-5 years	Small (less than 20 pounds)	Owned/Relinquished	0.542553	Neg
3133	Santa Cruz	1	Less than 1 year	Medium (20-55 pounds)	Owned/Relinquished	0.893617	Neg
3134	Santa Cruz	0	1-5 years	Medium (20-55 pounds)	Owned/Relinquished	0.648936	Neg
3136	Santa Cruz	0	1-5 years	Medium (20-55 pounds)	Owned/Relinquished	2.23404	Pos
3138	Santa Cruz	1	1-5 years	Large (56+ pounds)	Owned/Relinquished	0.989362	Neg
3140	Santa Cruz	1	1-5 years	Small (less than 20 pounds)	Owned/Relinquished	0.776596	Neg
3141	Santa Cruz	1	1-5 years	Large (56+ pounds)	Owned/Relinquished	0.595745	Neg
3144	Santa Cruz	0	1-5 years	Large (56+ pounds)	Owned/Relinquished	0.361702	Neg
3145	Santa Cruz	1	1-5 years	Large (56+ pounds)	Owned/Relinquished	0.425532	Neg
3146	Santa Cruz	0	6 years and older	Small (less than 20 pounds)	Owned/Relinquished	0.734043	Neg
3149	Santa Cruz	1	6 years and older	Small (less than 20 pounds)	Owned/Relinquished	0.287234	Neg
3150	Santa Cruz	1	1-5 years	Small (less than 20 pounds)	Owned/Relinquished	0.638298	Neg
3152	Santa Cruz	1	6 years and older	Large (56+ pounds)	Owned/Relinquished	0.819149	Neg
3154	Santa Cruz	1	1-5 years	Medium (20-55 pounds)	Owned/Relinquished	0.702128	Neg
3156	Santa Cruz	0	6 years and older	Medium (20-55 pounds)	Owned/Relinquished	1.61702	Pos
3158	Santa Cruz	0	1-5 years	Medium (20-55 pounds)	Owned/Relinquished	0.5	Neg
3159	Santa Cruz	0	1-5 years	Medium (20-55 pounds)	Owned/Relinquished	0.765957	Neg
3160	Santa Cruz	1	6 years and older	Medium (20-55 pounds)	Owned/Relinquished	3.04255	Pos
3161	Santa Cruz	1	Less than 1 year	Small (less than 20 pounds)	Owned/Relinquished	0.265957	Neg
3162	Santa Cruz	0	1-5 years	Small (less than 20 pounds)	Owned/Relinquished	0.829787	Neg
3163	Santa Cruz	1	Less than 1 year	Small (less than 20 pounds)	Owned/Relinquished	0.329787	Neg
3164	Santa Cruz	0	1-5 years	Medium (20-55 pounds)	Owned/Relinquished	0.702128	Neg
3165	Santa Cruz	0	6 years and older	Small (less than 20 pounds)	Owned/Relinquished	0.5	Neg
3166	Santa Cruz	1	1-5 years	Medium (20-55 pounds)	Owned/Relinquished	4.44681	Pos
3167	Santa Cruz	0	1-5 years	Small (less than 20 pounds)	Owned/Relinquished	1.18085	Neg
3170	Santa Cruz	0	6 years and older	Large (56+ pounds)	Owned/Relinquished	1.01064	Neg
3171	Santa Cruz	1	1-5 years	Large (56+ pounds)	Owned/Relinquished	1.2234	Neg
3173	Santa Cruz	1	6 years and older	Small (less than 20 pounds)	Owned/Relinquished	0.797872	Neg
3174	Santa Cruz	0	6 years and older	Small (less than 20 pounds)	Owned/Relinquished	0.787234	Neg
3175	Santa Cruz	1	1-5 years	Small (less than 20 pounds)	Owned/Relinquished	0.712766	Neg
3176	Santa Cruz	0	1-5 years	Medium (20-55 pounds)	Owned/Relinquished	0.393617	Neg
3177	Santa Cruz	1	1-5 years	Small (less than 20 pounds)	Owned/Relinquished	0.648936	Neg
3180	Santa Cruz	0	1-5 years	Medium (20-55 pounds)	Owned/Relinquished	0.265957	Neg
3183	Santa Cruz	0	1-5 years	Small (less than 20 pounds)	Owned/Relinquished	0.585106	Neg
3185	Santa Cruz	1	1-5 years	Large (56+ pounds)	Owned/Relinquished	0.670213	Neg
3187	Santa Cruz	0	6 years and older	Large (56+ pounds)	Owned/Relinquished	0.531915	Neg
3188	Santa Cruz	1	1-5 years	Small (less than 20 pounds)	Owned/Relinquished	1.46809	Pos
3191	Santa Cruz	0	1-5 years	Small (less than 20 pounds)	Owned/Relinquished	0.989362	Neg
3192	Santa Cruz	0	6 years and older	Small (less than 20 pounds)	Owned/Relinquished	0.989362	Neg
3193	Santa Cruz	1	1-5 years	Small (less than 20 pounds)	Owned/Relinquished	0.308511	Neg
3194	Santa Cruz	0	Less than 1 year	Large (56+ pounds)	Owned/Relinquished	0.808511	Neg
3195	Santa Cruz	1	6 years and older	Medium (20-55 pounds)	Owned/Relinquished	0.489362	Neg
3196	Santa Cruz	0	1-5 years	Small (less than 20 pounds)	Owned/Relinquished	2.2234	Pos
3198	Santa Cruz	1	Less than 1 year	Small (less than 20 pounds)	Owned/Relinquished	1.93617	Pos
3200	Santa Cruz	1	1-5 years	Large (56+ pounds)	Stray/Free-Roaming	0.744681	Neg
3201	Santa Cruz	0	1-5 years	Medium (20-55 pounds)	Stray/Free-Roaming	0.212766	Neg
3202	Santa Cruz	0	1-5 years	Large (56+ pounds)	Stray/Free-Roaming	0.670213	Neg
3203	Santa Cruz	0	1-5 years	Medium (20-55 pounds)	Stray/Free-Roaming	0.904255	Neg
3204	Santa Cruz	1	1-5 years	Medium (20-55 pounds)	Stray/Free-Roaming	1.81915	Pos
3205	Santa Cruz	1	1-5 years	Medium (20-55 pounds)	Stray/Free-Roaming	1	Neg
3206	Santa Cruz	1	1-5 years	Medium (20-55 pounds)	Stray/Free-Roaming	3.90179	Pos
3207	Santa Cruz	1	1-5 years	Large (56+ pounds)	Stray/Free-Roaming	2.75893	Pos
3208	Santa Cruz	0	1-5 years	Small (less than 20 pounds)	Stray/Free-Roaming	1.30357	Neg
3209	Santa Cruz	0	Less than 1 year	Small (less than 20 pounds)	Stray/Free-Roaming	0.723214	Neg
3210	Santa Cruz	1	1-5 years	Large (56+ pounds)	Stray/Free-Roaming	12.5893	Pos
3212	Santa Cruz	1	1-5 years	Medium (20-55 pounds)	Stray/Free-Roaming	0.535714	Neg
3213	Santa Cruz	0	1-5 years	Small (less than 20 pounds)	Stray/Free-Roaming	0.553571	Neg
3215	Santa Cruz	1	1-5 years	Large (56+ pounds)	Stray/Free-Roaming	0.830357	Neg
3300	Santa Cruz	1	Less than 1 year	Medium (20-55 pounds)	Stray/Free-Roaming	0.267857	Neg
3302	Santa Cruz	0	Less than 1 year	Medium (20-55 pounds)	Stray/Free-Roaming	0.607143	Neg
3303	Santa Cruz	1	Less than 1 year	Medium (20-55 pounds)	Stray/Free-Roaming	0.785714	Neg
3304	Santa Cruz	1	Less than 1 year	Large (56+ pounds)	Stray/Free-Roaming	1.125	Neg
3305	Santa Cruz	0	1-5 years	Small (less than 20 pounds)	Owned/Relinquished	0.580357	Neg
3306	Santa Cruz	0	Less than 1 year	Small (less than 20 pounds)	Stray/Free-Roaming	2.84821	Pos
3307	Santa Cruz	1	1-5 years	Medium (20-55 pounds)	Owned/Relinquished	1.29464	Neg
3308	Santa Cruz	0	1-5 years	Small (less than 20 pounds)	Owned/Relinquished	0.401786	Neg
3313	Santa Cruz	1	1-5 years	Medium (20-55 pounds)	Stray/Free-Roaming	0.973214	Neg
3314	Santa Cruz	0	1-5 years	Medium (20-55 pounds)	Owned/Relinquished	0.964286	Neg
3316	Santa Cruz	0	Less than 1 year	Small (less than 20 pounds)	Owned/Relinquished	1.10714	Neg
3317	Santa Cruz	0	1-5 years	Large (56+ pounds)	Stray/Free-Roaming	1.08929	Neg
3319	Santa Cruz	0	Less than 1 year	Medium (20-55 pounds)	Owned/Relinquished	1.95536	Pos
3320	Santa Cruz	0	Less than 1 year	Small (less than 20 pounds)	Owned/Relinquished	0.776786	Neg
3321	Santa Cruz	1	1-5 years	Small (less than 20 pounds)	Owned/Relinquished	0.8125	Neg
3322	Santa Cruz	1	Less than 1 year	Medium (20-55 pounds)	Stray/Free-Roaming	0.732143	Neg
3324	Santa Cruz	0	1-5 years	Large (56+ pounds)	Stray/Free-Roaming	1.22321	Neg
3325	Santa Cruz	0	1-5 years	Medium (20-55 pounds)	Owned/Relinquished	0.741071	Neg
